# Supplementary material for: Interacting stressors and the potential for adaptation in a changing world: responses of populations and individuals
Source: R Soc Open Sci. 2017 Jun 21;4(6):161057. doi: 10.1098/rsos.161057 (PMC5493904; doi:10.1098/rsos.161057)
Supplement: Data [file rsos161057supp2.csv]

ID	Female	Population	Temperature	Salinity	EggDied	TimeEggAlive	TimeHatching	Length	Stage	Deformities
1	SC22	SC	7	0	1	13	NA	NA	NA	NA
2	SC22	SC	7	0	1	16	NA	NA	NA	NA
3	SC22	SC	7	0	1	21	NA	NA	NA	NA
4	SC22	SC	7	0	1	13	NA	NA	NA	NA
5	SC22	SC	7	0	1	8	NA	NA	NA	NA
6	SC22	SC	7	0	1	31	NA	NA	NA	NA
7	SC22	SC	7	0	1	31	NA	NA	NA	NA
8	SC22	SC	7	0	0	NA	165	6.7	38	1
9	SC22	SC	7	0	1	15	NA	NA	NA	NA
10	HUF14	HUF	7	0	1	28	NA	NA	NA	NA
11	HUF14	HUF	7	0	0	NA	115	9.6	39	0
12	HUF14	HUF	7	0	0	NA	119	10.2	40	0
13	HUF14	HUF	7	0	0	NA	108	9.7	38.5	0
14	HUF14	HUF	7	0	0	NA	111	10.1	39.5	0
15	HUF14	HUF	7	0	0	NA	117	9.7	39	1
16	HUF14	HUF	7	0	0	NA	111	10.1	40	0
17	HUF14	HUF	7	0	0	NA	112	10	40	1
18	HUF14	HUF	7	0	0	NA	137	7.4	39.5	1
19	HF6	HF	7	0	1	27	NA	NA	NA	NA
20	HF6	HF	7	0	1	2	NA	NA	NA	NA
21	HF6	HF	7	0	0	NA	142	11	41	0
22	HF6	HF	7	0	0	NA	118	10	39.5	0
23	HF6	HF	7	0	0	NA	136	11.2	40	0
24	HF6	HF	7	0	0	NA	125	10.3	40	0
25	HF6	HF	7	0	0	NA	120	10.6	40	0
26	HF6	HF	7	0	0	NA	118	9.9	39	0
27	HF6	HF	7	0	0	NA	115	10	39	0
28	HT27	HT	7	0	0	NA	106	8.2	38.5	0
29	HT27	HT	7	0	0	NA	119	9.9	39.5	0
30	HT27	HT	7	0	0	NA	112	9.4	39.5	0
31	HT27	HT	7	0	0	NA	113	9.9	40	0
32	HT27	HT	7	0	0	NA	113	9.6	39	0
33	HT27	HT	7	0	0	NA	119	9.9	40	0
34	HT27	HT	7	0	0	NA	115	9.9	39	0
35	HT27	HT	7	0	0	NA	113	9.9	40	0
36	HT27	HT	7	0	0	NA	113	9.7	39.5	0
37	SC22	SC	7	2	1	23	NA	NA	NA	NA
38	SC22	SC	7	2	1	32	NA	NA	NA	NA
39	SC22	SC	7	2	1	32	NA	NA	NA	NA
40	SC22	SC	7	2	1	36	NA	NA	NA	NA
41	SC22	SC	7	2	1	17	NA	NA	NA	NA
42	SC22	SC	7	2	1	19	NA	NA	NA	NA
43	SC22	SC	7	2	1	178	NA	NA	NA	NA
44	SC22	SC	7	2	1	14	NA	NA	NA	NA
46	HUF14	HUF	7	2	1	20	NA	NA	8.9	NA
47	HUF14	HUF	7	2	0	NA	120	9.3	38.5	1
48	HUF14	HUF	7	2	1	142	NA	NA	NA	NA
49	HUF14	HUF	7	2	0	NA	121	9.8	41	1
50	HUF14	HUF	7	2	0	NA	138	9.8	41.5	1
51	HUF14	HUF	7	2	0	NA	109	9.3	39	1
52	HUF14	HUF	7	2	0	NA	129	9.8	41	1
53	HUF14	HUF	7	2	0	NA	110	9.4	39	1
54	HUF14	HUF	7	2	0	NA	176	10.5	43	1
55	HF6	HF	7	2	1	11	NA	NA	NA	NA
56	HF6	HF	7	2	1	20	NA	NA	NA	NA
57	HF6	HF	7	2	0	NA	120	9.3	39	0
58	HF6	HF	7	2	0	NA	115	9.7	39.5	0
59	HF6	HF	7	2	0	NA	110	9.5	39	0
60	HF6	HF	7	2	0	NA	112	8.5	39.5	1
61	HF6	HF	7	2	0	NA	110	9.9	39	1
62	HF6	HF	7	2	0	NA	119	10	39.5	0
63	HF6	HF	7	2	0	NA	114	10	39.5	0
64	HT27	HT	7	2	1	3	NA	NA	NA	NA
65	HT27	HT	7	2	0	NA	110	9.4	39	0
66	HT27	HT	7	2	0	NA	93	7.8	38	1
67	HT27	HT	7	2	0	NA	109	8.9	38.5	1
68	HT27	HT	7	2	0	NA	111	9.5	39.5	0
69	HT27	HT	7	2	0	NA	103	8.5	39	1
70	HT27	HT	7	2	0	NA	103	9	38.5	1
71	HT27	HT	7	2	0	NA	103	8.8	38	1
72	HT27	HT	7	2	0	NA	113	9.5	39	0
73	SC22	SC	7	5	1	7	NA	NA	NA	NA
74	SC22	SC	7	5	1	63	NA	NA	NA	NA
75	SC22	SC	7	5	1	63	NA	NA	NA	NA
76	SC22	SC	7	5	1	9	NA	NA	NA	NA
77	SC22	SC	7	5	1	10	NA	NA	NA	NA
78	SC22	SC	7	5	1	10	NA	NA	NA	NA
79	SC22	SC	7	5	1	22	NA	NA	NA	NA
80	SC22	SC	7	5	1	19	NA	NA	NA	NA
81	SC22	SC	7	5	1	13	NA	NA	NA	NA
82	HUF14	HUF	7	5	1	36	NA	NA	NA	NA
83	HUF14	HUF	7	5	1	119	NA	NA	NA	NA
84	HUF14	HUF	7	5	0	NA	165	5.3	42	1
85	HUF14	HUF	7	5	1	6	NA	NA	NA	NA
86	HUF14	HUF	7	5	1	19	NA	NA	NA	NA
87	HUF14	HUF	7	5	1	141	NA	NA	NA	NA
88	HUF14	HUF	7	5	1	99	NA	NA	NA	NA
89	HUF14	HUF	7	5	1	102	NA	NA	NA	NA
90	HUF14	HUF	7	5	1	139	NA	NA	NA	NA
91	HF6	HF	7	5	1	8	NA	NA	NA	NA
92	HF6	HF	7	5	1	10	NA	NA	NA	NA
93	HF6	HF	7	5	1	130	NA	NA	NA	NA
95	HF6	HF	7	5	1	41	NA	NA	NA	NA
96	HF6	HF	7	5	1	88	NA	NA	NA	NA
97	HF6	HF	7	5	1	171	NA	NA	NA	NA
98	HF6	HF	7	5	0	NA	130	8.3	38	1
99	HF6	HF	7	5	1	49	NA	NA	NA	NA
100	HT27	HT	7	5	1	6	NA	NA	NA	NA
101	HT27	HT	7	5	1	141	NA	NA	NA	NA
102	HT27	HT	7	5	0	177	NA	NA	NA	NA
103	HT27	HT	7	5	0	NA	129	8.4	40.5	1
104	HT27	HT	7	5	1	14	NA	NA	NA	NA
105	HT27	HT	7	5	1	158	NA	NA	NA	NA
106	HT27	HT	7	5	1	120	NA	NA	NA	NA
107	HT27	HT	7	5	1	14	NA	NA	NA	NA
108	HT27	HT	7	5	0	NA	172	8.4	42	1
109	SC4	SC	7	0	0	NA	110	9.1	39	1
110	SC4	SC	7	0	0	NA	110	9.2	40	0
111	SC4	SC	7	0	0	NA	183	10.6	40	1
112	SC4	SC	7	0	0	NA	102	9.1	39	0
113	SC4	SC	7	0	1	25	NA	NA	NA	NA
114	SC4	SC	7	0	1	17	NA	NA	NA	NA
115	SC4	SC	7	0	0	NA	109	9.2	39	0
116	SC4	SC	7	0	0	NA	112	9.9	39	0
117	SC4	SC	7	0	0	NA	119	9.5	40	0
118	HUF10	HUF	7	0	0	NA	100	9.5	39	0
119	HUF10	HUF	7	0	0	NA	66	9.6	39	0
120	HUF10	HUF	7	0	0	NA	100	9.8	39	0
121	HUF10	HUF	7	0	0	NA	109	9.4	40	1
122	HUF10	HUF	7	0	0	NA	108	9.8	39	0
123	HUF10	HUF	7	0	0	NA	122	9.2	40	1
124	HUF10	HUF	7	0	0	NA	104	9.4	39	0
125	HUF10	HUF	7	0	0	NA	103	9.9	39.5	0
126	HUF10	HUF	7	0	0	NA	103	10	39	0
127	HF27	HF	7	0	1	25	NA	NA	NA	NA
128	HF27	HF	7	0	1	17	NA	NA	NA	NA
129	HF27	HF	7	0	0	NA	109	10.8	40	0
130	HF27	HF	7	0	0	NA	105	10.1	39.5	0
131	HF27	HF	7	0	0	NA	106	10.1	40	0
132	HF27	HF	7	0	0	NA	120	10.4	39.5	1
133	HF27	HF	7	0	0	NA	104	10.1	40	0
134	HF27	HF	7	0	0	NA	112	11	41	0
135	HF27	HF	7	0	1	26	NA	NA	NA	NA
136	HT24	HT	7	0	0	NA	118	10.6	40	0
137	HT24	HT	7	0	1	25	NA	NA	NA	NA
138	HT24	HT	7	0	0	NA	109	9.6	39.5	0
139	HT24	HT	7	0	1	25	NA	NA	NA	NA
140	HT24	HT	7	0	0	NA	136	10.6	40	0
141	HT24	HT	7	0	1	30	NA	NA	NA	NA
142	HT24	HT	7	0	0	NA	136	9.3	40	1
143	HT24	HT	7	0	0	NA	113	9.8	40	0
144	HT24	HT	7	0	0	NA	106	9.5	39	0
145	SC4	SC	7	2	1	13	NA	NA	NA	NA
146	SC4	SC	7	2	1	15	NA	NA	NA	NA
148	SC4	SC	7	2	1	10	NA	NA	NA	NA
149	SC4	SC	7	2	1	61	NA	NA	NA	NA
150	SC4	SC	7	2	1	19	NA	NA	NA	NA
151	SC4	SC	7	2	0	NA	144	9.8	39.5	1
152	SC4	SC	7	2	1	10	NA	NA	NA	NA
153	SC4	SC	7	2	1	19	NA	NA	NA	NA
154	HUF10	HUF	7	2	1	17	NA	NA	NA	NA
155	HUF10	HUF	7	2	1	12	NA	NA	NA	NA
156	HUF10	HUF	7	2	1	12	NA	NA	NA	NA
157	HUF10	HUF	7	2	1	NA	NA	NA	NA	NA
160	HUF10	HUF	7	2	0	NA	119	10	40	1
161	HUF10	HUF	7	2	0	NA	105	8.4	39	1
162	HUF10	HUF	7	2	0	NA	117	9.6	39	1
163	HF27	HF	7	2	1	3	NA	NA	NA	NA
164	HF27	HF	7	2	0	NA	170	9	44	1
165	HF27	HF	7	2	0	NA	142	11.4	42	1
166	HF27	HF	7	2	0	NA	120	10.2	41	1
167	HF27	HF	7	2	0	NA	107	8.7	38.5	1
168	HF27	HF	7	2	0	NA	120	9.5	38.5	0
169	HF27	HF	7	2	0	NA	111	9.6	40	1
170	HF27	HF	7	2	0	NA	165	8.7	43	1
171	HF27	HF	7	2	1	22	NA	NA	NA	NA
172	HT24	HT	7	2	1	28	NA	NA	NA	NA
174	HT24	HT	7	2	0	NA	114	9.1	38.5	1
175	HT24	HT	7	2	1	5	NA	NA	NA	NA
176	HT24	HT	7	2	0	178	NA	10.2	42	1
177	HT24	HT	7	2	0	178	NA	8	41	1
178	HT24	HT	7	2	1	170	NA	NA	NA	NA
179	HT24	HT	7	2	0	NA	141	9.6	42	0
180	HT24	HT	7	2	1	170	NA	NA	NA	NA
181	SC4	SC	7	5	1	6	NA	NA	NA	NA
182	SC4	SC	7	5	1	13	NA	NA	NA	NA
183	SC4	SC	7	5	1	13	NA	NA	NA	NA
184	SC4	SC	7	5	1	13	NA	NA	NA	NA
185	SC4	SC	7	5	1	10	NA	NA	NA	NA
186	SC4	SC	7	5	1	10	NA	NA	NA	NA
187	SC4	SC	7	5	1	10	NA	NA	NA	NA
188	SC4	SC	7	5	1	12	NA	NA	NA	NA
189	SC4	SC	7	5	1	12	NA	NA	NA	NA
190	HUF10	HUF	7	5	1	11	NA	NA	NA	NA
191	HUF10	HUF	7	5	1	8	NA	NA	NA	NA
192	HUF10	HUF	7	5	1	10	NA	NA	NA	NA
193	HUF10	HUF	7	5	1	117	NA	NA	NA	NA
194	HUF10	HUF	7	5	1	163	NA	NA	NA	NA
195	HUF10	HUF	7	5	1	55	NA	NA	NA	NA
196	HUF10	HUF	7	5	1	116	NA	NA	NA	NA
197	HUF10	HUF	7	5	1	112	NA	NA	NA	NA
199	HF27	HF	7	5	1	63	NA	NA	NA	NA
200	HF27	HF	7	5	1	49	NA	NA	NA	NA
201	HF27	HF	7	5	1	23	NA	NA	NA	NA
202	HF27	HF	7	5	1	9	NA	NA	NA	NA
203	HF27	HF	7	5	1	49	NA	NA	NA	NA
204	HF27	HF	7	5	1	39	NA	NA	NA	NA
205	HF27	HF	7	5	1	5	NA	NA	NA	NA
206	HF27	HF	7	5	1	112	NA	NA	NA	NA
207	HF27	HF	7	5	1	27	NA	NA	NA	NA
208	HT24	HT	7	5	1	20	NA	NA	NA	NA
209	HT24	HT	7	5	1	63	NA	NA	NA	NA
210	HT24	HT	7	5	1	8	NA	NA	NA	NA
211	HT24	HT	7	5	1	32	NA	NA	NA	NA
212	HT24	HT	7	5	1	134	NA	NA	NA	NA
213	HT24	HT	7	5	1	10	NA	NA	NA	NA
214	HT24	HT	7	5	1	7	NA	NA	NA	NA
215	HT24	HT	7	5	1	6	NA	NA	NA	NA
216	HT24	HT	7	5	1	10	NA	NA	NA	NA
217	SC24	SC	7	0	0	NA	110	8.5	39	0
218	SC24	SC	7	0	0	NA	116	8.9	39	0
219	SC24	SC	7	0	1	25	NA	NA	NA	NA
220	SC24	SC	7	0	1	178	NA	NA	NA	NA
221	SC24	SC	7	0	0	NA	104	8.6	39	1
222	SC24	SC	7	0	1	12	NA	NA	NA	NA
223	SC24	SC	7	0	0	NA	126	9.5	39	1
224	SC24	SC	7	0	0	NA	105	7.8	39	1
225	SC24	SC	7	0	0	NA	114	9.1	39.5	0
226	HUF20	HUF	7	0	1	8	NA	NA	NA	NA
227	HUF20	HUF	7	0	1	10	NA	NA	NA	NA
228	HUF20	HUF	7	0	0	NA	103	9.3	38	0
229	HUF20	HUF	7	0	0	NA	110	9.8	40	0
230	HUF20	HUF	7	0	0	NA	103	9.1	38	0
231	HUF20	HUF	7	0	0	NA	104	9.5	39	0
233	HUF20	HUF	7	0	0	NA	108	9.6	40	0
234	HUF20	HUF	7	0	0	NA	102	9.6	38.5	0
235	HF31	HF	7	0	0	NA	115	6.4	36	1
236	HF31	HF	7	0	1	31	NA	NA	NA	NA
237	HF31	HF	7	0	1	65	NA	NA	NA	NA
238	HF31	HF	7	0	1	12	NA	NA	NA	NA
239	HF31	HF	7	0	0	NA	115	11.2	39.5	0
240	HF31	HF	7	0	0	NA	109	10.2	40	0
241	HF31	HF	7	0	0	NA	106	9.8	39.5	0
242	HF31	HF	7	0	1	172	NA	NA	NA	NA
243	HF31	HF	7	0	0	NA	109	10	39.5	0
244	HT11	HT	7	0	1	54	NA	NA	NA	NA
245	HT11	HT	7	0	1	7	NA	NA	NA	NA
246	HT11	HT	7	0	1	121	NA	NA	NA	NA
247	HT11	HT	7	0	0	NA	135	8.8	41	1
248	HT11	HT	7	0	0	NA	103	9.9	39	0
249	HT11	HT	7	0	0	NA	103	9.3	39	0
250	HT11	HT	7	0	0	NA	119	9.1	39.5	0
253	SC24	SC	7	2	1	12	NA	NA	NA	NA
254	SC24	SC	7	2	0	NA	121	9.6	39	1
255	SC24	SC	7	2	1	9	NA	NA	NA	NA
257	SC24	SC	7	2	1	18	NA	NA	NA	NA
259	SC24	SC	7	2	0	NA	105	8.4	39	1
260	SC24	SC	7	2	0	NA	118	8.7	39	1
261	SC24	SC	7	2	0	NA	130	8.4	41	1
262	HUF20	HUF	7	2	0	NA	123	7.7	41	1
263	HUF20	HUF	7	2	0	NA	109	9.5	41	1
265	HUF20	HUF	7	2	0	NA	116	9	40	1
267	HUF20	HUF	7	2	0	NA	126	10.8	41	0
268	HUF20	HUF	7	2	0	NA	176	12	44	1
269	HUF20	HUF	7	2	0	NA	104	9.1	40	0
270	HUF20	HUF	7	2	0	NA	99	8	38.5	0
271	HF31	HF	7	2	1	21	NA	NA	NA	NA
272	HF31	HF	7	2	1	10	NA	NA	NA	NA
273	HF31	HF	7	2	1	10	NA	NA	NA	NA
274	HF31	HF	7	2	1	20	NA	NA	NA	NA
276	HF31	HF	7	2	0	NA	156	12	44	1
277	HF31	HF	7	2	0	NA	166	12.2	44.5	1
278	HF31	HF	7	2	0	NA	89	9.1	39	1
279	HF31	HF	7	2	0	NA	95	9.3	38.5	0
280	HT11	HT	7	2	1	8	NA	NA	NA	NA
281	HT11	HT	7	2	1	12	NA	NA	NA	NA
282	HT11	HT	7	2	1	131	NA	NA	NA	NA
283	HT11	HT	7	2	1	13	NA	NA	NA	NA
284	HT11	HT	7	2	0	NA	127	6.6	40.5	1
289	SC24	SC	7	5	1	8	NA	NA	NA	NA
290	SC24	SC	7	5	1	7	NA	NA	NA	NA
291	SC24	SC	7	5	1	12	NA	NA	NA	NA
292	SC24	SC	7	5	1	66	NA	NA	NA	NA
293	SC24	SC	7	5	1	14	NA	NA	NA	NA
294	SC24	SC	7	5	1	11	NA	NA	NA	NA
295	SC24	SC	7	5	1	3	NA	NA	NA	NA
296	SC24	SC	7	5	1	4	NA	NA	NA	NA
297	SC24	SC	7	5	0	NA	118	5.6	37	1
298	HUF20	HUF	7	5	1	5	NA	NA	NA	NA
299	HUF20	HUF	7	5	1	122	NA	NA	NA	NA
300	HUF20	HUF	7	5	1	129	NA	NA	NA	NA
301	HUF20	HUF	7	5	1	15	NA	NA	NA	NA
302	HUF20	HUF	7	5	1	12	NA	NA	NA	NA
304	HUF20	HUF	7	5	1	9	NA	NA	NA	NA
305	HUF20	HUF	7	5	1	8	NA	NA	NA	NA
306	HUF20	HUF	7	5	1	129	NA	NA	NA	NA
307	HF31	HF	7	5	1	5	NA	NA	NA	NA
308	HF31	HF	7	5	1	13	NA	NA	NA	NA
309	HF31	HF	7	5	1	60	NA	NA	NA	NA
310	HF31	HF	7	5	1	60	NA	NA	NA	NA
311	HF31	HF	7	5	1	162	NA	NA	NA	NA
312	HF31	HF	7	5	1	44	NA	NA	NA	NA
313	HF31	HF	7	5	0	NA	162	8.3	42	1
314	HF31	HF	7	5	0	NA	162	7.7	42	1
315	HF31	HF	7	5	1	129	NA	NA	NA	NA
316	HT11	HT	7	5	1	7	NA	NA	NA	NA
317	HT11	HT	7	5	1	8	NA	NA	NA	NA
318	HT11	HT	7	5	1	6	NA	NA	NA	NA
319	HT11	HT	7	5	1	12	NA	NA	NA	NA
320	HT11	HT	7	5	1	16	NA	NA	NA	NA
321	HT11	HT	7	5	1	4	NA	NA	NA	NA
325	SC10	SC	7	0	0	NA	111	9.9	39	0
326	SC10	SC	7	0	1	25	NA	NA	NA	NA
327	SC10	SC	7	0	1	15	NA	NA	NA	NA
328	SC10	SC	7	0	0	NA	102	9.4	39	0
329	SC10	SC	7	0	0	NA	105	8.4	39.5	0
330	SC10	SC	7	0	0	NA	104	9.1	39	0
331	SC10	SC	7	0	0	NA	103	9.1	38.5	0
332	SC10	SC	7	0	0	NA	101	9.1	39	0
333	SC10	SC	7	0	0	NA	106	9.3	39	0
334	HUF1	HUF	7	0	0	NA	164	8.6	40	1
335	HUF1	HUF	7	0	1	8	NA	NA	NA	NA
336	HUF1	HUF	7	0	0	NA	115	10.2	39	0
337	HUF1	HUF	7	0	0	NA	148	11.6	41.5	0
338	HUF1	HUF	7	0	0	NA	107	9	37	1
339	HUF1	HUF	7	0	0	NA	117	8.8	39	1
340	HUF1	HUF	7	0	0	NA	111	9.1	39.5	0
341	HUF1	HUF	7	0	0	NA	119	10	39	0
342	HUF1	HUF	7	0	0	NA	110	9.8	40	0
343	HF23	HF	7	0	0	NA	109	10.1	39	0
344	HF23	HF	7	0	1	25	NA	NA	NA	NA
345	HF23	HF	7	0	1	17	NA	NA	NA	NA
346	HF23	HF	7	0	1	10	NA	NA	NA	NA
347	HF23	HF	7	0	1	10	NA	NA	NA	NA
348	HF23	HF	7	0	1	175	NA	NA	NA	NA
349	HF23	HF	7	0	0	NA	127	9.7	41	1
350	HF23	HF	7	0	1	11	NA	NA	NA	NA
351	HF23	HF	7	0	1	24	NA	NA	NA	NA
353	HT25	HT	7	0	0	NA	121	9.3	39	0
354	HT25	HT	7	0	0	NA	112	8.7	40	0
355	HT25	HT	7	0	0	NA	110	10	39.5	0
356	HT25	HT	7	0	0	NA	113	9.6	39.5	0
357	HT25	HT	7	0	0	NA	111	9.3	39.5	0
358	HT25	HT	7	0	0	NA	106	9.8	39.5	0
359	HT25	HT	7	0	0	NA	106	9.5	39	1
360	HT25	HT	7	0	0	NA	112	9.8	39.5	0
362	SC10	SC	7	2	1	183	NA	NA	NA	NA
363	SC10	SC	7	2	1	15	NA	NA	NA	NA
367	SC10	SC	7	2	1	162	NA	NA	NA	NA
370	HUF1	HUF	7	2	1	19	NA	NA	NA	NA
373	HUF1	HUF	7	2	0	NA	129	9.8	40	1
374	HUF1	HUF	7	2	0	NA	176	9.4	42	1
375	HUF1	HUF	7	2	0	NA	127	8.4	39.5	1
377	HUF1	HUF	7	2	0	NA	175	11	44	1
378	HUF1	HUF	7	2	0	NA	117	9.6	39	0
379	HF23	HF	7	2	1	17	NA	NA	NA	NA
380	HF23	HF	7	2	1	27	NA	NA	NA	NA
381	HF23	HF	7	2	1	12	NA	NA	NA	NA
382	HF23	HF	7	2	1	27	NA	NA	NA	NA
383	HF23	HF	7	2	1	10	NA	NA	NA	NA
384	HF23	HF	7	2	1	21	NA	NA	NA	NA
385	HF23	HF	7	2	1	10	NA	NA	NA	NA
386	HF23	HF	7	2	0	NA	183	8.5	43	1
387	HF23	HF	7	2	1	36	NA	NA	NA	NA
388	HT25	HT	7	2	1	23	NA	NA	NA	NA
389	HT25	HT	7	2	0	NA	116	9.5	40	0
390	HT25	HT	7	2	0	NA	178	7.6	38	1
391	HT25	HT	7	2	1	177	NA	NA	NA	NA
392	HT25	HT	7	2	1	177	NA	NA	NA	NA
393	HT25	HT	7	2	1	119	NA	NA	NA	NA
394	HT25	HT	7	2	0	NA	156	6.3	36	1
395	HT25	HT	7	2	1	156	NA	NA	NA	NA
397	SC10	SC	7	5	1	26	NA	NA	NA	NA
398	SC10	SC	7	5	1	3	NA	NA	NA	NA
399	SC10	SC	7	5	1	79	NA	NA	NA	NA
400	SC10	SC	7	5	1	19	NA	NA	NA	NA
401	SC10	SC	7	5	1	122	NA	NA	NA	NA
402	SC10	SC	7	5	1	129	NA	NA	NA	NA
403	SC10	SC	7	5	0	NA	158	6.5	35	1
404	SC10	SC	7	5	1	18	NA	NA	NA	NA
405	SC10	SC	7	5	1	103	NA	NA	NA	NA
406	HUF1	HUF	7	5	1	25	NA	NA	NA	NA
408	HUF1	HUF	7	5	1	16	NA	NA	NA	NA
409	HUF1	HUF	7	5	1	177	NA	NA	NA	NA
410	HUF1	HUF	7	5	0	NA	143	6.9	42	1
411	HUF1	HUF	7	5	1	142	NA	NA	NA	NA
412	HUF1	HUF	7	5	0	NA	104	8.2	39	1
413	HUF1	HUF	7	5	1	16	NA	NA	NA	NA
414	HUF1	HUF	7	5	1	175	NA	NA	NA	NA
415	HF23	HF	7	5	1	8	NA	NA	NA	NA
416	HF23	HF	7	5	1	3	NA	NA	NA	NA
417	HF23	HF	7	5	1	38	NA	NA	NA	NA
418	HF23	HF	7	5	1	10	NA	NA	NA	NA
419	HF23	HF	7	5	1	10	NA	NA	NA	NA
420	HF23	HF	7	5	1	10	NA	NA	NA	NA
421	HF23	HF	7	5	1	10	NA	NA	NA	NA
422	HF23	HF	7	5	1	10	NA	NA	NA	NA
423	HF23	HF	7	5	1	37	NA	NA	NA	NA
424	HT25	HT	7	5	1	8	NA	NA	NA	NA
425	HT25	HT	7	5	1	31	NA	NA	NA	NA
426	HT25	HT	7	5	1	29	NA	NA	NA	NA
427	HT25	HT	7	5	1	27	NA	NA	NA	NA
428	HT25	HT	7	5	1	4	NA	NA	NA	NA
429	HT25	HT	7	5	1	27	NA	NA	NA	NA
430	HT25	HT	7	5	1	30	NA	NA	NA	NA
431	HT25	HT	7	5	1	23	NA	NA	NA	NA
432	HT25	HT	7	5	1	25	NA	NA	NA	NA
433	SC14	SC	7	0	0	NA	120	9.6	39	0
434	SC14	SC	7	0	0	NA	121	9.6	39	0
435	SC14	SC	7	0	0	NA	128	10	40	1
436	SC14	SC	7	0	0	NA	119	8.8	39	1
437	SC14	SC	7	0	0	NA	142	10.2	40.5	0
438	SC14	SC	7	0	0	NA	126	9.3	39.5	1
439	SC14	SC	7	0	0	NA	116	8.8	40	0
440	SC14	SC	7	0	0	NA	101	8.6	38.5	1
442	HUF30	HUF	7	0	1	22	NA	NA	NA	NA
443	HUF30	HUF	7	0	0	NA	120	9.7	39.5	1
445	HUF30	HUF	7	0	0	NA	170	10.6	41	0
446	HUF30	HUF	7	0	0	NA	134	10	40	0
447	HUF30	HUF	7	0	0	NA	114	9.2	39	0
448	HUF30	HUF	7	0	0	NA	138	10.2	40	0
449	HUF30	HUF	7	0	0	NA	127	8.6	40	0
450	HUF30	HUF	7	0	0	NA	116	8.8	39	1
451	HF17	HF	7	0	0	NA	120	10.1	40	0
452	HF17	HF	7	0	0	NA	117	10.4	40	0
453	HF17	HF	7	0	0	NA	116	10.8	39	0
454	HF17	HF	7	0	0	NA	120	10.2	39	0
455	HF17	HF	7	0	0	NA	115	10.4	39.5	0
456	HF17	HF	7	0	0	NA	116	10	39.5	0
457	HF17	HF	7	0	0	NA	121	10.6	39	0
458	HF17	HF	7	0	0	NA	117	10.6	40	1
460	HT13	HT	7	0	0	NA	119	9	39	1
461	HT13	HT	7	0	0	NA	103	9.1	38.5	1
463	HT13	HT	7	0	0	NA	114	9.3	39	0
464	HT13	HT	7	0	0	NA	161	11	42	0
465	HT13	HT	7	0	0	NA	118	10.2	39	0
466	HT13	HT	7	0	0	NA	115	9.5	39	0
467	HT13	HT	7	0	0	NA	98	8.9	38.5	1
468	HT13	HT	7	0	0	NA	125	10.2	40	0
469	SC14	SC	7	2	0	NA	178	8.2	42	1
471	SC14	SC	7	2	0	NA	178	8.3	42	1
472	SC14	SC	7	2	1	172	NA	NA	NA	NA
473	SC14	SC	7	2	1	116	NA	NA	NA	NA
474	SC14	SC	7	2	0	NA	138	4	39.5	1
475	SC14	SC	7	2	0	NA	177	11.5	43	1
476	SC14	SC	7	2	1	18	NA	NA	NA	NA
477	SC14	SC	7	2	0	NA	124	5.5	36	1
481	HUF30	HUF	7	2	0	NA	123	9.7	40	1
483	HUF30	HUF	7	2	0	NA	163	8.5	41	1
487	HF17	HF	7	2	0	NA	183	11	43	1
488	HF17	HF	7	2	0	NA	178	11.7	43	1
489	HF17	HF	7	2	0	NA	121	9.6	39	0
490	HF17	HF	7	2	0	NA	120	9.4	39.5	0
491	HF17	HF	7	2	0	NA	124	9.4	39	1
492	HF17	HF	7	2	1	15	NA	NA	NA	NA
494	HF17	HF	7	2	1	19	NA	NA	NA	NA
495	HF17	HF	7	2	0	NA	177	10.6	44	1
498	HT13	HT	7	2	0	NA	119	8.4	39	0
499	HT13	HT	7	2	0	NA	142	10	39	1
500	HT13	HT	7	2	1	181	NA	NA	NA	NA
502	HT13	HT	7	2	0	NA	176	8.2	42	1
503	HT13	HT	7	2	0	NA	176	7.5	38	1
504	HT13	HT	7	2	0	NA	124	8.9	39	0
505	SC14	SC	7	5	1	58	NA	NA	NA	NA
506	SC14	SC	7	5	1	1	NA	NA	NA	NA
507	SC14	SC	7	5	1	21	NA	NA	NA	NA
508	SC14	SC	7	5	1	18	NA	NA	NA	NA
509	SC14	SC	7	5	1	18	NA	NA	NA	NA
510	SC14	SC	7	5	1	57	NA	NA	NA	NA
511	SC14	SC	7	5	1	98	NA	NA	NA	NA
512	SC14	SC	7	5	1	11	NA	NA	NA	NA
513	SC14	SC	7	5	1	4	NA	NA	NA	NA
514	HUF30	HUF	7	5	1	20	NA	NA	NA	NA
515	HUF30	HUF	7	5	1	23	NA	NA	NA	NA
516	HUF30	HUF	7	5	1	180	NA	NA	NA	NA
517	HUF30	HUF	7	5	1	16	NA	NA	NA	NA
518	HUF30	HUF	7	5	1	96	NA	NA	NA	NA
519	HUF30	HUF	7	5	1	15	NA	NA	NA	NA
520	HUF30	HUF	7	5	1	25	NA	NA	NA	NA
521	HUF30	HUF	7	5	1	30	NA	NA	NA	NA
522	HUF30	HUF	7	5	1	25	NA	NA	NA	NA
523	HF17	HF	7	5	1	32	NA	NA	NA	NA
524	HF17	HF	7	5	1	16	NA	NA	NA	NA
525	HF17	HF	7	5	1	113	NA	NA	NA	NA
526	HF17	HF	7	5	1	59	NA	NA	NA	NA
529	HF17	HF	7	5	1	158	NA	NA	NA	NA
530	HF17	HF	7	5	0	NA	131	7.1	38	1
531	HF17	HF	7	5	1	15	NA	NA	NA	NA
532	HT13	HT	7	5	1	158	NA	NA	NA	NA
533	HT13	HT	7	5	1	25	NA	NA	NA	NA
534	HT13	HT	7	5	1	112	NA	NA	NA	NA
535	HT13	HT	7	5	1	26	NA	NA	NA	NA
536	HT13	HT	7	5	1	9	NA	NA	NA	NA
537	HT13	HT	7	5	1	9	NA	NA	NA	NA
538	HT13	HT	7	5	1	77	NA	NA	NA	NA
539	HT13	HT	7	5	1	17	NA	NA	NA	NA
540	HT13	HT	7	5	1	97	NA	NA	NA	NA
541	SC21	SC	7	0	1	3	NA	NA	NA	NA
542	SC21	SC	7	0	1	2	NA	NA	NA	NA
543	SC21	SC	7	0	0	NA	154	10	43	1
544	SC21	SC	7	0	0	NA	122	8.6	39	1
545	SC21	SC	7	0	0	NA	122	8.9	39	0
546	SC21	SC	7	0	0	NA	141	8	39	1
547	SC21	SC	7	0	0	NA	124	9.1	39	0
548	SC21	SC	7	0	0	NA	123	8.7	39	0
549	SC21	SC	7	0	1	1	NA	NA	NA	NA
550	HUF18	HUF	7	0	0	NA	122	10.2	39	1
552	HUF18	HUF	7	0	0	NA	123	9.6	39.5	1
553	HUF18	HUF	7	0	0	NA	121	9.7	39.5	1
554	HUF18	HUF	7	0	0	NA	150	11.4	43	0
555	HUF18	HUF	7	0	0	NA	121	8.7	40	1
556	HUF18	HUF	7	0	0	NA	127	10.6	40	0
557	HUF18	HUF	7	0	0	NA	121	10.1	39	0
558	HUF18	HUF	7	0	1	34	NA	NA	NA	NA
559	HF23	HF	7	0	0	NA	141	10.6	41	0
560	HF23	HF	7	0	0	NA	135	10.4	40	0
561	HF23	HF	7	0	0	NA	124	9.8	39.5	0
562	HF23	HF	7	0	0	NA	133	9.9	39	0
563	HF23	HF	7	0	0	NA	114	9.3	39	0
564	HF23	HF	7	0	0	NA	123	10.2	39	0
565	HF23	HF	7	0	0	NA	140	9.1	38	1
566	HF23	HF	7	0	0	NA	121	10.3	39	1
568	HT14	HT	7	0	0	NA	121	9.9	39	0
569	HT14	HT	7	0	0	NA	137	10.8	39	0
570	HT14	HT	7	0	0	NA	140	9.3	39.5	1
571	HT14	HT	7	0	0	NA	121	9.3	39	1
572	HT14	HT	7	0	0	NA	144	10.2	40	1
573	HT14	HT	7	0	0	NA	121	9.5	39.5	0
574	HT14	HT	7	0	0	NA	171	11.1	42	0
575	HT14	HT	7	0	0	NA	155	10.4	40	1
576	HT14	HT	7	0	0	NA	171	10.6	40.5	0
577	SC21	SC	7	2	1	2	NA	NA	NA	NA
578	SC21	SC	7	2	0	NA	117	9.3	39	1
579	SC21	SC	7	2	0	NA	111	9.5	39	0
580	SC21	SC	7	2	1	1	NA	NA	NA	NA
581	SC21	SC	7	2	1	13	NA	NA	NA	NA
583	SC21	SC	7	2	0	NA	147	10.6	42	1
584	SC21	SC	7	2	1	1	NA	NA	NA	NA
585	SC21	SC	7	2	1	77	NA	NA	NA	NA
587	HUF18	HUF	7	2	0	NA	113	9.6	39.5	0
589	HUF18	HUF	7	2	0	NA	123	10.1	41	1
592	HUF18	HUF	7	2	0	NA	106	8.8	39	1
593	HUF18	HUF	7	2	0	NA	106	8.5	39.5	1
594	HUF18	HUF	7	2	0	NA	109	9.1	39	1
595	HF23	HF	7	2	0	NA	107	9.1	39	1
596	HF23	HF	7	2	0	NA	166	9.7	42	1
597	HF23	HF	7	2	1	109	NA	NA	NA	NA
598	HF23	HF	7	2	0	NA	111	9.5	38.5	1
599	HF23	HF	7	2	1	181	NA	NA	NA	NA
600	HF23	HF	7	2	0	NA	105	9.4	39	0
602	HF23	HF	7	2	0	NA	106	9.4	39	0
603	HF23	HF	7	2	0	NA	146	12.2	42	0
605	HT14	HT	7	2	0	NA	114	9.6	38	1
606	HT14	HT	7	2	0	NA	111	9.5	39	1
607	HT14	HT	7	2	0	NA	125	9.9	40	1
608	HT14	HT	7	2	0	NA	114	9.5	39	0
609	HT14	HT	7	2	0	NA	130	10.2	41	1
610	HT14	HT	7	2	0	NA	114	9.5	39	0
611	HT14	HT	7	2	0	NA	107	8.8	38.5	0
612	HT14	HT	7	2	0	NA	105	7.4	39	1
613	SC21	SC	7	5	1	5	NA	NA	NA	NA
614	SC21	SC	7	5	1	1	NA	NA	NA	NA
615	SC21	SC	7	5	1	7	NA	NA	NA	NA
616	SC21	SC	7	5	1	6	NA	NA	NA	NA
617	SC21	SC	7	5	1	1	NA	NA	NA	NA
618	SC21	SC	7	5	1	6	NA	NA	NA	NA
619	SC21	SC	7	5	1	4	NA	NA	NA	NA
620	SC21	SC	7	5	1	1	NA	NA	NA	NA
621	SC21	SC	7	5	1	6	NA	NA	NA	NA
622	HUF18	HUF	7	5	1	8	NA	NA	NA	NA
623	HUF18	HUF	7	5	1	129	NA	NA	NA	NA
624	HUF18	HUF	7	5	1	80	NA	NA	NA	NA
625	HUF18	HUF	7	5	1	18	NA	NA	NA	NA
626	HUF18	HUF	7	5	1	20	NA	NA	NA	NA
627	HUF18	HUF	7	5	1	22	NA	NA	NA	NA
628	HUF18	HUF	7	5	1	153	NA	NA	NA	NA
629	HUF18	HUF	7	5	1	22	NA	NA	NA	NA
630	HUF18	HUF	7	5	1	22	NA	NA	NA	NA
631	HF23	HF	7	5	1	140	NA	NA	NA	NA
632	HF23	HF	7	5	1	127	NA	NA	NA	NA
633	HF23	HF	7	5	1	153	NA	NA	NA	NA
634	HF23	HF	7	5	1	28	NA	NA	NA	NA
635	HF23	HF	7	5	1	14	NA	NA	NA	NA
636	HF23	HF	7	5	1	14	NA	NA	NA	NA
637	HF23	HF	7	5	1	181	NA	NA	NA	NA
638	HF23	HF	7	5	0	NA	153	6.4	38	1
639	HF23	HF	7	5	1	126	NA	NA	NA	NA
640	HT14	HT	7	5	1	29	NA	NA	NA	NA
641	HT14	HT	7	5	1	139	NA	NA	NA	NA
642	HT14	HT	7	5	1	123	NA	NA	NA	NA
643	HT14	HT	7	5	1	98	NA	NA	NA	NA
644	HT14	HT	7	5	1	139	NA	NA	NA	NA
645	HT14	HT	7	5	1	141	NA	NA	NA	NA
646	HT14	HT	7	5	1	119	NA	NA	NA	NA
647	HT14	HT	7	5	1	14	NA	NA	NA	NA
648	HT14	HT	7	5	1	102	NA	NA	NA	NA
649	SC8	SC	7	0	0	NA	127	9.5	38.5	0
650	SC8	SC	7	0	0	NA	109	9.4	38.5	0
652	SC8	SC	7	0	0	NA	145	11.4	41.5	0
653	SC8	SC	7	0	0	NA	109	9	39.5	0
654	SC8	SC	7	0	0	NA	121	9.6	39	0
655	SC8	SC	7	0	0	NA	119	9.7	39	0
656	SC8	SC	7	0	0	NA	105	8.4	38	1
658	HUF25	HUF	7	0	0	NA	117	10	39	0
659	HUF25	HUF	7	0	0	NA	105	9.4	39.5	0
660	HUF25	HUF	7	0	0	NA	117	9.7	40	0
661	HUF25	HUF	7	0	0	NA	117	10.4	40	0
662	HUF25	HUF	7	0	0	NA	121	10.2	39	0
663	HUF25	HUF	7	0	0	NA	124	10	39.5	0
664	HUF25	HUF	7	0	0	NA	120	10.2	40	0
665	HUF25	HUF	7	0	1	19	NA	NA	NA	NA
666	HUF25	HUF	7	0	0	NA	112	9.4	39	0
667	HF3	HF	7	0	0	NA	103	9.6	39	0
668	HF3	HF	7	0	0	NA	110	10.6	39	0
669	HF3	HF	7	0	0	NA	116	10	39	0
670	HF3	HF	7	0	0	NA	107	9.9	39	0
671	HF3	HF	7	0	0	NA	115	10.4	39.5	0
672	HF3	HF	7	0	1	19	NA	NA	NA	NA
673	HF3	HF	7	0	0	NA	126	10.8	40	0
674	HF3	HF	7	0	0	NA	101	9.4	39	0
675	HF3	HF	7	0	0	NA	115	10.4	39	0
676	HT17	HT	7	0	0	NA	117	9.9	39	0
677	HT17	HT	7	0	0	NA	121	10.2	39.5	0
678	HT17	HT	7	0	0	NA	120	9.8	39	0
679	HT17	HT	7	0	0	NA	117	9.7	40	0
680	HT17	HT	7	0	0	NA	110	9.5	39.5	0
681	HT17	HT	7	0	0	NA	117	8.8	38	1
683	HT17	HT	7	0	0	NA	123	9.9	40	0
684	HT17	HT	7	0	0	NA	124	9.9	40	0
685	SC8	SC	7	2	0	NA	99	8.2	38.5	1
686	SC8	SC	7	2	0	NA	154	10	42	1
687	SC8	SC	7	2	0	NA	154	9.5	43	1
689	SC8	SC	7	2	0	NA	119	9.2	39	1
691	SC8	SC	7	2	0	NA	124	9.5	39	0
693	SC8	SC	7	2	0	NA	126	10	39.5	1
694	HUF25	HUF	7	2	1	16	NA	NA	NA	NA
695	HUF25	HUF	7	2	0	NA	120	9.1	39	1
696	HUF25	HUF	7	2	0	NA	104	8.6	38.5	1
697	HUF25	HUF	7	2	0	NA	119	8.7	39.5	1
698	HUF25	HUF	7	2	0	NA	103	8.2	38	1
699	HUF25	HUF	7	2	0	NA	125	9.5	39.5	1
700	HUF25	HUF	7	2	0	NA	104	8.2	39	1
701	HUF25	HUF	7	2	0	NA	124	8.5	39.5	1
703	HF3	HF	7	2	1	2	NA	NA	NA	NA
704	HF3	HF	7	2	0	NA	118	11	41	1
705	HF3	HF	7	2	0	NA	100	9.7	39	0
706	HF3	HF	7	2	0	NA	118	10.6	39	1
707	HF3	HF	7	2	0	NA	108	9.2	38.5	1
708	HF3	HF	7	2	0	NA	168	10.9	43	1
709	HF3	HF	7	2	0	NA	131	11.2	39	1
711	HF3	HF	7	2	0	NA	107	8.6	38.5	1
715	HT17	HT	7	2	1	169	NA	NA	NA	NA
716	HT17	HT	7	2	0	NA	119	8.4	39	1
717	HT17	HT	7	2	1	182	NA	NA	NA	NA
718	HT17	HT	7	2	1	171	NA	NA	NA	NA
719	HT17	HT	7	2	1	164	NA	NA	NA	NA
721	SC8	SC	7	5	1	57	NA	NA	NA	NA
722	SC8	SC	7	5	1	24	NA	NA	NA	NA
723	SC8	SC	7	5	1	112	NA	NA	NA	NA
724	SC8	SC	7	5	1	11	NA	NA	NA	NA
725	SC8	SC	7	5	1	59	NA	NA	NA	NA
726	SC8	SC	7	5	1	19	NA	NA	NA	NA
727	SC8	SC	7	5	1	11	NA	NA	NA	NA
728	SC8	SC	7	5	1	25	NA	NA	NA	NA
729	SC8	SC	7	5	1	15	NA	NA	NA	NA
730	HUF25	HUF	7	5	1	109	NA	NA	NA	NA
731	HUF25	HUF	7	5	1	112	NA	NA	NA	NA
732	HUF25	HUF	7	5	1	73	NA	NA	NA	NA
733	HUF25	HUF	7	5	1	16	NA	NA	NA	NA
734	HUF25	HUF	7	5	1	21	NA	NA	NA	NA
735	HUF25	HUF	7	5	1	57	NA	NA	NA	NA
736	HUF25	HUF	7	5	1	15	NA	NA	NA	NA
737	HUF25	HUF	7	5	1	21	NA	NA	NA	NA
738	HUF25	HUF	7	5	1	NA	NA	NA	NA	NA
739	HF3	HF	7	5	1	112	NA	NA	NA	NA
740	HF3	HF	7	5	0	NA	97	5.7	36	1
741	HF3	HF	7	5	1	125	NA	NA	NA	NA
742	HF3	HF	7	5	1	108	NA	NA	NA	NA
744	HF3	HF	7	5	1	165	NA	NA	NA	NA
745	HF3	HF	7	5	1	13	NA	NA	NA	NA
746	HF3	HF	7	5	1	110	NA	NA	NA	NA
747	HF3	HF	7	5	1	8	NA	NA	NA	NA
748	HT17	HT	7	5	1	24	NA	NA	NA	NA
749	HT17	HT	7	5	1	22	NA	NA	NA	NA
750	HT17	HT	7	5	1	23	NA	NA	NA	NA
751	HT17	HT	7	5	1	22	NA	NA	NA	NA
752	HT17	HT	7	5	1	27	NA	NA	NA	NA
753	HT17	HT	7	5	1	23	NA	NA	NA	NA
754	HT17	HT	7	5	1	21	NA	NA	NA	NA
755	HT17	HT	7	5	1	21	NA	NA	NA	NA
756	HT17	HT	7	5	1	21	NA	NA	NA	NA
757	SC12	SC	7	0	0	NA	153	10.4	42	1
758	SC12	SC	7	0	0	NA	121	8.7	40	1
759	SC12	SC	7	0	0	NA	123	9	39.5	0
760	SC12	SC	7	0	1	25	NA	NA	NA	NA
761	SC12	SC	7	0	0	NA	111	9.1	39	0
762	SC12	SC	7	0	0	NA	133	10.3	40	1
763	SC12	SC	7	0	0	NA	176	8.6	40.5	1
764	SC12	SC	7	0	0	NA	146	10.6	42	0
765	SC12	SC	7	0	0	NA	118	8.8	38	0
766	HUF15	HUF	7	0	0	NA	119	10	39	0
767	HUF15	HUF	7	0	0	NA	124	10.1	39	0
768	HUF15	HUF	7	0	0	NA	115	9.8	39	0
769	HUF15	HUF	7	0	0	NA	122	10.1	39	0
770	HUF15	HUF	7	0	0	NA	116	10.4	40	0
771	HUF15	HUF	7	0	0	NA	117	9.7	39.5	0
772	HUF15	HUF	7	0	0	NA	123	10.2	40	0
773	HUF15	HUF	7	0	0	NA	115	9.9	40	0
774	HUF15	HUF	7	0	0	NA	132	10.8	41	0
775	HF22	HF	7	0	0	NA	153	12.6	43	0
776	HF22	HF	7	0	0	NA	122	9.1	40	0
777	HF22	HF	7	0	0	NA	109	8.7	40	0
778	HF22	HF	7	0	1	175	NA	NA	NA	NA
779	HF22	HF	7	0	0	NA	117	10.2	40	0
780	HF22	HF	7	0	0	NA	117	9.1	39	0
781	HF22	HF	7	0	0	NA	115	10.1	40	1
782	HF22	HF	7	0	0	NA	115	10	40	0
783	HF22	HF	7	0	0	NA	131	11	40	1
784	HT18	HT	7	0	0	NA	121	10.6	39	0
785	HT18	HT	7	0	0	NA	123	10	40	0
786	HT18	HT	7	0	0	NA	116	9.7	40	0
787	HT18	HT	7	0	0	NA	120	10.1	40	0
788	HT18	HT	7	0	0	NA	125	10.1	41	0
789	HT18	HT	7	0	0	NA	128	10.4	40	0
790	HT18	HT	7	0	0	NA	122	10.1	40	0
791	HT18	HT	7	0	0	NA	121	9.8	40	0
793	SC12	SC	7	2	1	18	NA	NA	NA	NA
794	SC12	SC	7	2	0	NA	114	9.2	39	0
797	SC12	SC	7	2	0	NA	105	5.6	36.5	1
798	SC12	SC	7	2	0	NA	99	4	35	1
799	SC12	SC	7	2	0	NA	133	10.2	42	0
801	SC12	SC	7	2	1	14	NA	NA	NA	NA
802	HUF15	HUF	7	2	0	NA	105	8.8	37.5	1
803	HUF15	HUF	7	2	0	NA	106	9.1	39	1
806	HUF15	HUF	7	2	0	NA	119	9.7	39	0
807	HUF15	HUF	7	2	0	NA	133	10.6	41	0
809	HUF15	HUF	7	2	0	NA	136	9.4	38	1
811	HF22	HF	7	2	0	NA	133	11	42	1
812	HF22	HF	7	2	0	NA	103	8.8	39	1
813	HF22	HF	7	2	0	NA	122	9.2	39.5	1
814	HF22	HF	7	2	0	NA	107	9.1	39	0
816	HF22	HF	7	2	0	NA	104	9	39.5	0
817	HF22	HF	7	2	1	18	NA	NA	NA	NA
818	HF22	HF	7	2	1	18	NA	NA	NA	NA
819	HF22	HF	7	2	0	NA	122	9.8	39.5	1
820	HT18	HT	7	2	0	NA	127	10.4	41	0
821	HT18	HT	7	2	0	NA	109	8.4	40	1
822	HT18	HT	7	2	0	NA	129	10.2	40.5	1
823	HT18	HT	7	2	0	NA	124	10.6	39.5	0
825	HT18	HT	7	2	0	NA	124	9.9	40.5	0
826	HT18	HT	7	2	0	NA	148	9.3	44	1
829	SC12	SC	7	5	1	4	NA	NA	NA	NA
830	SC12	SC	7	5	0	NA	130	5	36.5	1
831	SC12	SC	7	5	1	28	NA	NA	NA	NA
832	SC12	SC	7	5	1	181	NA	NA	NA	NA
833	SC12	SC	7	5	1	21	NA	NA	NA	NA
834	SC12	SC	7	5	1	26	NA	NA	NA	NA
835	SC12	SC	7	5	1	105	NA	NA	NA	NA
836	SC12	SC	7	5	1	120	NA	NA	NA	NA
837	SC12	SC	7	5	1	27	NA	NA	NA	NA
838	HUF15	HUF	7	5	1	27	NA	NA	NA	NA
839	HUF15	HUF	7	5	1	11	NA	NA	NA	NA
840	HUF15	HUF	7	5	1	18	NA	NA	NA	NA
841	HUF15	HUF	7	5	1	9	NA	NA	NA	NA
842	HUF15	HUF	7	5	1	17	NA	NA	NA	NA
843	HUF15	HUF	7	5	1	58	NA	NA	NA	NA
844	HUF15	HUF	7	5	1	29	NA	NA	NA	NA
845	HUF15	HUF	7	5	1	32	NA	NA	NA	NA
846	HUF15	HUF	7	5	1	32	NA	NA	NA	NA
847	HF22	HF	7	5	1	102	NA	NA	NA	NA
848	HF22	HF	7	5	1	10	NA	NA	NA	NA
849	HF22	HF	7	5	1	23	NA	NA	NA	NA
850	HF22	HF	7	5	0	NA	120	9.5	38.5	1
851	HF22	HF	7	5	1	9	NA	NA	NA	NA
852	HF22	HF	7	5	0	NA	118	8.5	40	1
854	HF22	HF	7	5	1	46	NA	NA	NA	NA
855	HF22	HF	7	5	1	31	NA	NA	NA	NA
856	HT18	HT	7	5	1	103	NA	NA	NA	NA
857	HT18	HT	7	5	1	181	NA	NA	NA	NA
858	HT18	HT	7	5	0	NA	109	4	37	1
859	HT18	HT	7	5	0	NA	120	8.5	40	1
860	HT18	HT	7	5	1	109	NA	NA	NA	NA
861	HT18	HT	7	5	1	109	NA	NA	NA	NA
862	HT18	HT	7	5	1	19	NA	NA	NA	NA
865	SC19	SC	7	0	0	NA	123	8.8	39	0
866	SC19	SC	7	0	0	NA	123	9.4	39	0
867	SC19	SC	7	0	0	NA	123	9.1	39	0
868	SC19	SC	7	0	0	NA	123	8.5	39	1
869	SC19	SC	7	0	0	NA	124	8.5	39	0
870	SC19	SC	7	0	0	NA	121	7.6	39	1
871	SC19	SC	7	0	1	37	NA	NA	NA	NA
872	SC19	SC	7	0	0	NA	120	8.6	39	0
873	SC19	SC	7	0	0	NA	123	8.4	39	0
874	HUF23	HUF	7	0	0	NA	118	9.8	39	0
876	HUF23	HUF	7	0	0	NA	123	9.4	39	0
877	HUF23	HUF	7	0	0	NA	124	9.5	39	0
879	HUF23	HUF	7	0	0	NA	119	9.2	39	0
880	HUF23	HUF	7	0	0	NA	121	9.3	39	0
882	HUF23	HUF	7	0	0	NA	125	8.9	39.5	0
883	HF33	HF	7	0	0	NA	122	9.6	39	0
884	HF33	HF	7	0	0	NA	117	10	39	0
885	HF33	HF	7	0	0	NA	123	10	39.5	0
886	HF33	HF	7	0	1	3	NA	NA	NA	NA
887	HF33	HF	7	0	0	NA	115	9.7	39	0
888	HF33	HF	7	0	0	NA	120	9.9	39	1
889	HF33	HF	7	0	0	NA	121	10	39	0
890	HF33	HF	7	0	0	NA	118	9.6	39	0
891	HF33	HF	7	0	0	NA	116	10.1	39	0
892	HUF5	HUF	7	0	0	NA	113	9.4	40	0
893	HUF5	HUF	7	0	0	NA	132	10.1	39	1
894	HUF5	HUF	7	0	0	NA	113	9	39.5	0
895	HUF5	HUF	7	0	0	NA	112	9.2	39	0
896	HUF5	HUF	7	0	0	NA	113	9.2	40	0
897	HUF5	HUF	7	0	0	NA	152	11	42	1
898	HUF5	HUF	7	0	0	NA	112	9.3	39	0
899	HUF5	HUF	7	0	0	NA	126	10.2	40	0
900	HUF5	HUF	7	0	0	NA	127	10.2	39	0
901	SC19	SC	7	2	1	181	NA	NA	NA	NA
903	SC19	SC	7	2	1	9	NA	NA	NA	NA
904	SC19	SC	7	2	1	137	NA	NA	NA	NA
905	SC19	SC	7	2	1	20	NA	NA	NA	NA
907	SC19	SC	7	2	1	181	NA	NA	NA	NA
908	SC19	SC	7	2	1	80	NA	NA	NA	NA
909	SC19	SC	7	2	1	21	NA	NA	NA	NA
910	HUF23	HUF	7	2	0	NA	155	9	42	1
911	HUF23	HUF	7	2	0	NA	130	8.3	39	1
912	HUF23	HUF	7	2	1	17	NA	NA	NA	NA
916	HUF23	HUF	7	2	0	NA	166	8.3	43	1
917	HUF23	HUF	7	2	0	NA	111	8.5	39	1
918	HUF23	HUF	7	2	1	23	NA	NA	NA	NA
919	HF33	HF	7	2	1	58	NA	NA	NA	NA
922	HF33	HF	7	2	0	NA	121	8.1	38.5	1
927	HF33	HF	7	2	0	NA	126	8.6	39	1
928	HUF5	HUF	7	2	0	NA	129	9.8	41	0
929	HUF5	HUF	7	2	1	153	NA	NA	NA	NA
930	HUF5	HUF	7	2	0	NA	123	9.7	39	1
931	HUF5	HUF	7	2	1	169	NA	NA	NA	NA
932	HUF5	HUF	7	2	1	1	NA	NA	NA	NA
933	HUF5	HUF	7	2	1	3	NA	NA	NA	NA
934	HUF5	HUF	7	2	1	16	NA	NA	NA	NA
935	HUF5	HUF	7	2	0	NA	111	9.2	39	0
936	HUF5	HUF	7	2	1	19	NA	NA	NA	NA
937	SC19	SC	7	5	1	23	NA	NA	NA	NA
938	SC19	SC	7	5	1	23	NA	NA	NA	NA
939	SC19	SC	7	5	1	56	NA	NA	NA	NA
940	SC19	SC	7	5	1	19	NA	NA	NA	NA
941	SC19	SC	7	5	1	15	NA	NA	NA	NA
942	SC19	SC	7	5	1	97	NA	NA	NA	NA
943	SC19	SC	7	5	1	25	NA	NA	NA	NA
944	SC19	SC	7	5	1	15	NA	NA	NA	NA
945	SC19	SC	7	5	1	47	NA	NA	NA	NA
946	HUF23	HUF	7	5	1	98	NA	NA	NA	NA
947	HUF23	HUF	7	5	1	157	NA	NA	NA	NA
948	HUF23	HUF	7	5	1	10	NA	NA	NA	NA
949	HUF23	HUF	7	5	0	NA	164	4.5	41	1
951	HUF23	HUF	7	5	1	15	NA	NA	NA	NA
952	HUF23	HUF	7	5	1	21	NA	NA	NA	NA
953	HUF23	HUF	7	5	1	16	NA	NA	NA	NA
954	HUF23	HUF	7	5	1	17	NA	NA	NA	NA
955	HF33	HF	7	5	1	10	NA	NA	NA	NA
956	HF33	HF	7	5	1	54	NA	NA	NA	NA
957	HF33	HF	7	5	1	140	NA	NA	NA	NA
958	HF33	HF	7	5	1	28	NA	NA	NA	NA
959	HF33	HF	7	5	1	25	NA	NA	NA	NA
960	HF33	HF	7	5	1	23	NA	NA	NA	NA
961	HF33	HF	7	5	1	24	NA	NA	NA	NA
962	HF33	HF	7	5	1	26	NA	NA	NA	NA
963	HF33	HF	7	5	1	44	NA	NA	NA	NA
964	HUF5	HUF	7	5	1	33	NA	NA	NA	NA
965	HUF5	HUF	7	5	1	7	NA	NA	NA	NA
966	HUF5	HUF	7	5	1	109	NA	NA	NA	NA
967	HUF5	HUF	7	5	1	14	NA	NA	NA	NA
968	HUF5	HUF	7	5	1	31	NA	NA	NA	NA
969	HUF5	HUF	7	5	1	44	NA	NA	NA	NA
970	HUF5	HUF	7	5	1	33	NA	NA	NA	NA
972	HUF5	HUF	7	5	1	44	NA	NA	NA	NA
973	SC15	SC	7	0	0	NA	143	8.9	40	1
974	SC15	SC	7	0	0	NA	115	9.4	39	1
975	SC15	SC	7	0	0	NA	123	9.6	39	0
976	SC15	SC	7	0	0	NA	116	9.2	39	0
977	SC15	SC	7	0	0	NA	117	9.2	39	1
978	SC15	SC	7	0	0	NA	116	8.9	39	0
979	SC15	SC	7	0	0	NA	122	9.7	39	0
980	SC15	SC	7	0	0	NA	122	10.2	39	0
981	SC15	SC	7	0	0	NA	117	9.9	39	1
982	HUF11	HUF	7	0	0	NA	117	10.4	40	0
983	HUF11	HUF	7	0	0	NA	123	10	39	0
984	HUF11	HUF	7	0	0	NA	142	11	42	1
985	HUF11	HUF	7	0	0	NA	115	9.8	39.5	0
986	HUF11	HUF	7	0	0	NA	139	11	40	0
987	HUF11	HUF	7	0	0	NA	117	10.2	39	0
988	HUF11	HUF	7	0	0	NA	118	10	39	0
989	HUF11	HUF	7	0	0	NA	122	10.1	40	0
990	HUF11	HUF	7	0	0	NA	117	10.6	39.5	0
991	HF1	HF	7	0	0	NA	114	9.8	39	0
992	HF1	HF	7	0	0	NA	117	9.9	39	0
994	HF1	HF	7	0	1	2	NA	NA	NA	NA
995	HF1	HF	7	0	0	NA	122	10	39.5	0
996	HF1	HF	7	0	0	NA	121	10.1	39.5	0
998	HF1	HF	7	0	0	NA	108	9.4	39	0
999	HF1	HF	7	0	0	NA	123	9.3	40	0
1000	HT16	HT	7	0	0	NA	114	9.4	39	0
1001	HT16	HT	7	0	0	NA	116	9.5	39	0
1002	HT16	HT	7	0	0	NA	121	9.6	39	0
1003	HT16	HT	7	0	0	NA	121	9.6	39	0
1004	HT16	HT	7	0	0	NA	121	9.8	39	0
1005	HT16	HT	7	0	0	NA	141	9	40	0
1006	HT16	HT	7	0	0	NA	115	9.4	39	0
1007	HT16	HT	7	0	0	NA	118	9.4	39	0
1008	HT16	HT	7	0	1	165	NA	NA	NA	NA
1011	SC15	SC	7	2	0	NA	155	11.5	42	1
1015	SC15	SC	7	2	0	NA	154	10.5	40	1
1017	SC15	SC	7	2	1	180	NA	NA	NA	NA
1021	HUF11	HUF	7	2	0	NA	129	11	41	1
1022	HUF11	HUF	7	2	0	NA	154	12.3	42	1
1023	HUF11	HUF	7	2	0	NA	129	9.2	41	1
1024	HUF11	HUF	7	2	0	NA	154	10.3	43	1
1025	HUF11	HUF	7	2	1	180	NA	NA	NA	NA
1027	HF1	HF	7	2	1	156	NA	NA	NA	NA
1028	HF1	HF	7	2	0	NA	129	9.7	41	0
1029	HF1	HF	7	2	1	18	NA	NA	NA	NA
1030	HF1	HF	7	2	1	180	NA	NA	NA	NA
1031	HF1	HF	7	2	1	20	NA	NA	NA	NA
1032	HF1	HF	7	2	0	NA	153	9.9	43	1
1033	HF1	HF	7	2	0	NA	108	8.6	39	1
1036	HT16	HT	7	2	0	NA	164	10.8	44	1
1037	HT16	HT	7	2	1	63	NA	NA	NA	NA
1038	HT16	HT	7	2	0	NA	124	8.6	38.5	0
1039	HT16	HT	7	2	0	NA	128	9.1	39.5	0
1041	HT16	HT	7	2	0	NA	124	9.5	39	1
1042	HT16	HT	7	2	0	NA	158	8.6	38	1
1043	HT16	HT	7	2	0	NA	131	8.5	38.5	1
1045	SC15	SC	7	5	1	24	NA	NA	NA	NA
1046	SC15	SC	7	5	1	133	NA	NA	NA	NA
1047	SC15	SC	7	5	1	45	NA	NA	NA	NA
1048	SC15	SC	7	5	1	18	NA	NA	NA	NA
1049	SC15	SC	7	5	1	55	NA	NA	NA	NA
1050	SC15	SC	7	5	1	79	NA	NA	NA	NA
1051	SC15	SC	7	5	1	69	NA	NA	NA	NA
1052	SC15	SC	7	5	1	69	NA	NA	NA	NA
1053	SC15	SC	7	5	1	79	NA	NA	NA	NA
1054	HUF11	HUF	7	5	1	119	NA	NA	NA	NA
1055	HUF11	HUF	7	5	1	110	NA	NA	NA	NA
1056	HUF11	HUF	7	5	1	97	NA	NA	NA	NA
1057	HUF11	HUF	7	5	0	NA	101	6.5	35	1
1058	HUF11	HUF	7	5	1	80	NA	NA	NA	NA
1059	HUF11	HUF	7	5	1	26	NA	NA	NA	NA
1060	HUF11	HUF	7	5	1	62	NA	NA	NA	NA
1061	HUF11	HUF	7	5	1	23	NA	NA	NA	NA
1062	HUF11	HUF	7	5	1	118	NA	NA	NA	NA
1063	HF1	HF	7	5	1	44	NA	NA	NA	NA
1064	HF1	HF	7	5	1	55	NA	NA	NA	NA
1065	HF1	HF	7	5	1	55	NA	NA	NA	NA
1066	HF1	HF	7	5	1	118	NA	NA	NA	NA
1067	HF1	HF	7	5	1	24	NA	NA	NA	NA
1068	HF1	HF	7	5	1	21	NA	NA	NA	NA
1069	HF1	HF	7	5	1	25	NA	NA	NA	NA
1070	HF1	HF	7	5	1	12	NA	NA	NA	NA
1071	HF1	HF	7	5	1	13	NA	NA	NA	NA
1072	HT16	HT	7	5	1	79	NA	NA	NA	NA
1073	HT16	HT	7	5	1	104	NA	NA	NA	NA
1074	HT16	HT	7	5	1	131	NA	NA	NA	NA
1075	HT16	HT	7	5	1	104	NA	NA	NA	NA
1076	HT16	HT	7	5	1	104	NA	NA	NA	NA
1077	HT16	HT	7	5	1	147	NA	NA	NA	NA
1078	HT16	HT	7	5	1	127	NA	NA	NA	NA
1079	HT16	HT	7	5	1	173	NA	NA	NA	NA
1080	HT16	HT	7	5	1	116	NA	NA	NA	NA
1081	SC21	SC	14	0	1	11	NA	NA	NA	NA
1082	SC21	SC	14	0	0	NA	36	9.9	41.5	0
1083	SC21	SC	14	0	1	7	NA	NA	NA	NA
1084	SC21	SC	14	0	1	8	NA	NA	NA	NA
1085	SC21	SC	14	0	1	4	NA	NA	NA	NA
1086	SC21	SC	14	0	0	NA	35	9.5	41	0
1087	SC21	SC	14	0	0	NA	34	9.2	40.5
1088	SC21	SC	14	0	0	NA	35	9.6	41.5	0
1089	SC21	SC	14	0	0	NA	36	10.1	42	0
1090	HUF30	HUF	14	0	1	21	NA	NA	NA	NA
1091	HUF30	HUF	14	0	0	NA	34	10	42	0
1092	HUF30	HUF	14	0	1	8	NA	NA	NA	NA
1093	HUF30	HUF	14	0	1	3	NA	NA	NA	NA
1094	HUF30	HUF	14	0	0	NA	35	10	41.5	0
1095	HUF30	HUF	14	0	0	NA	37	10.6	42	0
1096	HUF30	HUF	14	0	0	NA	36	11	42	0
1097	HUF30	HUF	14	0	0	NA	36	10.4	42	0
1098	HUF30	HUF	14	0	0	NA	34	9.7	41	0
1099	HF1	HF	14	0	1	2	NA	NA	NA	NA
1100	HF1	HF	14	0	0	NA	34	10.2	41	0
1101	HF1	HF	14	0	1	2	NA	NA	NA	NA
1102	HF1	HF	14	0	0	NA	31	10	41	0
1103	HF1	HF	14	0	0	NA	32	11	40	0
1104	HF1	HF	14	0	0	NA	34	10.2	41	0
1105	HF1	HF	14	0	0	NA	33	10	41	0
1106	HF1	HF	14	0	1	14	NA	NA	NA	NA
1107	HF1	HF	14	0	0	NA	33	9.9	41	0
1108	HT18	HT	14	0	0	NA	37	10.8	43	0
1109	HT18	HT	14	0	0	NA	38	11.4	43	0
1110	HT18	HT	14	0	0	NA	38	11.2	43	0
1111	HT18	HT	14	0	0	NA	37	11.8	43	0
1112	HT18	HT	14	0	0	NA	35	9.7	41	0
1113	HT18	HT	14	0	0	NA	37	10.5	42	0
1114	HT18	HT	14	0	0	NA	35	10.1	41	0
1115	HT18	HT	14	0	0	NA	36	10.7	42	0
1116	HT18	HT	14	0	0	NA	37	11.2	42	0
1117	SC21	SC	14	2	1	2	NA	NA	NA	NA
1118	SC21	SC	14	2	1	2	NA	NA	NA	NA
1119	SC21	SC	14	2	1	10	NA	NA	NA	NA
1120	SC21	SC	14	2	1	5	NA	NA	NA	NA
1121	SC21	SC	14	2	1	1	NA	NA	NA	NA
1122	SC21	SC	14	2	0	NA	36	9.9	42	0
1123	SC21	SC	14	2	1	7	NA	NA	NA	NA
1124	SC21	SC	14	2	1	7	NA	NA	NA	NA
1125	SC21	SC	14	2	1	9	NA	NA	NA	NA
1126	HUF30	HUF	14	2	1	9	NA	NA	NA	NA
1127	HUF30	HUF	14	2	1	12	NA	NA	NA	NA
1128	HUF30	HUF	14	2	1	10	NA	NA	NA	NA
1129	HUF30	HUF	14	2	0	NA	31	9.4	40	0
1130	HUF30	HUF	14	2	1	4	NA	NA	NA	NA
1131	HUF30	HUF	14	2	0	NA	29	9.4	39	0
1132	HUF30	HUF	14	2	0	NA	32	9.6	40	0
1133	HUF30	HUF	14	2	0	NA	26	8.4	38	0
1134	HUF30	HUF	14	2	0	NA	30	9.5	39	0
1135	HF1	HF	14	2	0	NA	31	9.3	40	0
1136	HF1	HF	14	2	1	5	NA	NA	NA	NA
1137	HF1	HF	14	2	1	11	NA	NA	NA	NA
1138	HF1	HF	14	2	0	NA	27	8.6	39	1
1139	HF1	HF	14	2	0	NA	33	9.5	40.5	0
1140	HF1	HF	14	2	0	NA	29	9.3	39	0
1141	HF1	HF	14	2	0	NA	26	8.2	39	0
1142	HF1	HF	14	2	0	NA	28	9	39	0
1143	HF1	HF	14	2	0	NA	28	9.2	39	0
1144	HT18	HT	14	2	0	NA	36	10.8	43	0
1145	HT18	HT	14	2	0	NA	37	10.8	43	0
1146	HT18	HT	14	2	0	NA	34	7.3	41	1
1147	HT18	HT	14	2	0	NA	35	10	42	0
1148	HT18	HT	14	2	0	NA	35	10	41	0
1149	HT18	HT	14	2	0	NA	36	10.9	42.5	0
1150	HT18	HT	14	2	0	NA	35	10.1	41.5	0
1151	HT18	HT	14	2	0	NA	34	10	41.5	0
1152	HT18	HT	14	2	0	NA	35	10.2	42	0
1153	SC21	SC	14	5	1	10	NA	NA	NA	NA
1154	SC21	SC	14	5	1	8	NA	NA	NA	NA
1155	SC21	SC	14	5	1	9	NA	NA	NA	NA
1156	SC21	SC	14	5	1	2	NA	NA	NA	NA
1157	SC21	SC	14	5	1	3	NA	NA	NA	NA
1158	SC21	SC	14	5	0	NA	31	7.1	38	1
1159	SC21	SC	14	5	1	12	NA	NA	NA	NA
1160	SC21	SC	14	5	1	3	NA	NA	NA	NA
1161	SC21	SC	14	5	0	NA	30	7.1	38	1
1162	HUF30	HUF	14	5	1	2	NA	NA	NA	NA
1163	HUF30	HUF	14	5	1	2	NA	NA	NA	NA
1164	HUF30	HUF	14	5	1	2	NA	NA	NA	NA
1165	HUF30	HUF	14	5	1	30	NA	NA	NA	NA
1166	HUF30	HUF	14	5	1	47	NA	NA	NA	NA
1167	HUF30	HUF	14	5	1	9	NA	NA	NA	NA
1168	HUF30	HUF	14	5	1	49	NA	NA	NA	NA
1169	HUF30	HUF	14	5	1	9	NA	NA	NA	NA
1170	HUF30	HUF	14	5	0	NA	47	7.5	37	1
1171	HF1	HF	14	5	1	8	NA	NA	NA	NA
1172	HF1	HF	14	5	1	9	NA	NA	NA	NA
1173	HF1	HF	14	5	1	6	NA	NA	NA	NA
1174	HF1	HF	14	5	1	3	NA	NA	NA	NA
1175	HF1	HF	14	5	1	4	NA	NA	NA	NA
1176	HF1	HF	14	5	1	6	NA	NA	NA	NA
1177	HF1	HF	14	5	1	8	NA	NA	NA	NA
1178	HF1	HF	14	5	1	8	NA	NA	NA	NA
1179	HF1	HF	14	5	1	6	NA	NA	NA	NA
1180	HT18	HT	14	5	1	23	NA	NA	NA	NA
1181	HT18	HT	14	5	1	3	NA	NA	NA	NA
1182	HT18	HT	14	5	1	11	NA	NA	NA	NA
1183	HT18	HT	14	5	1	9	NA	NA	NA	NA
1184	HT18	HT	14	5	0	NA	36	NA	NA	NA
1185	HT18	HT	14	5	1	36	NA	NA	NA	NA
1186	HT18	HT	14	5	1	46	NA	NA	NA	NA
1187	HT18	HT	14	5	1	50	NA	NA	NA	NA
1188	HT18	HT	14	5	1	50	NA	NA	NA	NA
1189	SC4	SC	14	0	1	6	NA	NA	NA	NA
1190	SC4	SC	14	0	0	NA	33	9.3	39.5	0
1191	SC4	SC	14	0	0	NA	34	9.6	40	0
1192	SC4	SC	14	0	0	NA	32	9.9	40.5	0
1193	SC4	SC	14	0	0	NA	34	9.5	40.5	1
1194	SC4	SC	14	0	1	4	NA	NA	NA	NA
1195	SC4	SC	14	0	0	NA	33	9.8	41	0
1196	SC4	SC	14	0	0	NA	34	9.9	41	0
1197	SC4	SC	14	0	0	NA	35	10	41	0
1198	HUF11	HUF	14	0	1	54	NA	NA	NA	NA
1199	HUF11	HUF	14	0	1	4	NA	NA	NA	NA
1200	HUF11	HUF	14	0	1	7	NA	NA	NA	NA
1201	HUF11	HUF	14	0	1	18	NA	NA	NA	NA
1202	HUF11	HUF	14	0	1	6	NA	NA	NA	NA
1203	HUF11	HUF	14	0	1	3	NA	NA	NA	NA
1204	HUF11	HUF	14	0	1	5	NA	NA	NA	NA
1205	HUF11	HUF	14	0	1	2	NA	NA	NA	NA
1206	HUF11	HUF	14	0	0	NA	34	9.7	41	0
1207	HF22	HF	14	0	1	20	NA	NA	NA	NA
1208	HF22	HF	14	0	1	18	NA	NA	NA	NA
1209	HF22	HF	14	0	1	11	NA	NA	NA	NA
1210	HF22	HF	14	0	0	NA	36	11	42.5	0
1211	HF22	HF	14	0	0	NA	37	11.4	42.5	0
1212	HF22	HF	14	0	0	NA	34	10.8	42	0
1213	HF22	HF	14	0	0	NA	33	10	41	0
1214	HF22	HF	14	0	0	NA	34	11	41.5	0
1215	HF22	HF	14	0	0	NA	32	10.2	40.5	0
1216	HT13	HT	14	0	0	NA	35	10	40	0
1217	HT13	HT	14	0	0	NA	37	9.8	42	0
1218	HT13	HT	14	0	0	NA	35	10.3	41	0
1219	HT13	HT	14	0	0	NA	34	9.6	40.5	0
1220	HT13	HT	14	0	0	NA	35	9.8	41	0
1221	HT13	HT	14	0	0	NA	34	9.7	40.5	0
1222	HT13	HT	14	0	0	NA	37	10.3	42	0
1223	HT13	HT	14	0	0	NA	32	9.6	40	0
1224	HT13	HT	14	0	0	NA	34	10	41	0
1225	SC4	SC	14	2	1	9	NA	NA	NA	NA
1226	SC4	SC	14	2	0	NA	55	12.1	45	1
1227	SC4	SC	14	2	0	NA	33	8.5	38	0
1228	SC4	SC	14	2	0	NA	30	9	39	0
1229	SC4	SC	14	2	0	NA	54	11.8	45	1
1230	SC4	SC	14	2	0	NA	32	9.1	39	0
1231	SC4	SC	14	2	0	NA	34	9.3	40	0
1232	SC4	SC	14	2	0	NA	33	9.4	39	1
1233	SC4	SC	14	2	0	NA	30	9	38.5	0
1234	HUF11	HUF	14	2	1	7	NA	NA	NA	NA
1235	HUF11	HUF	14	2	1	5	NA	NA	NA	NA
1236	HUF11	HUF	14	2	1	6	NA	NA	NA	NA
1237	HUF11	HUF	14	2	1	5	NA	NA	NA	NA
1238	HUF11	HUF	14	2	1	10	NA	NA	NA	NA
1239	HUF11	HUF	14	2	1	15	NA	NA	NA	NA
1240	HUF11	HUF	14	2	1	7	NA	NA	NA	NA
1241	HUF11	HUF	14	2	0	NA	35	9.9	42	1
1242	HUF11	HUF	14	2	1	8	NA	NA	NA	NA
1243	HF22	HF	14	2	1	8	NA	NA	NA	NA
1244	HF22	HF	14	2	1	8	NA	NA	NA	NA
1245	HF22	HF	14	2	0	NA	34	10.3	41	0
1246	HF22	HF	14	2	0	NA	35	10.8	42	0
1247	HF22	HF	14	2	0	NA	30	9.3	39.5	0
1248	HF22	HF	14	2	0	NA	29	9.5	40	0
1249	HF22	HF	14	2	0	NA	35	10.1	40	0
1250	HF22	HF	14	2	0	NA	35	10.6	42	0
1251	HF22	HF	14	2	0	NA	29	9.6	39.5	0
1252	HT13	HT	14	2	1	19	NA	NA	NA	NA
1253	HT13	HT	14	2	1	15	NA	NA	NA	NA
1254	HT13	HT	14	2	0	NA	32	8	39	1
1255	HT13	HT	14	2	0	NA	31	8.5	39	0
1256	HT13	HT	14	2	0	NA	39	9.4	41.5	1
1257	HT13	HT	14	2	0	NA	30	8	39	1
1258	HT13	HT	14	2	0	NA	33	8.4	39	0
1259	HT13	HT	14	2	0	NA	29	8.5	39	0
1260	HT13	HT	14	2	0	NA	52	12.8	45	1
1261	SC4	SC	14	5	1	40	NA	NA	NA	NA
1262	SC4	SC	14	5	1	25	NA	NA	NA	NA
1263	SC4	SC	14	5	1	26	NA	NA	NA	NA
1264	SC4	SC	14	5	1	32	NA	NA	NA	NA
1265	SC4	SC	14	5	1	31	NA	NA	NA	NA
1266	SC4	SC	14	5	1	26	NA	NA	NA	NA
1267	SC4	SC	14	5	1	32	NA	NA	NA	NA
1268	SC4	SC	14	5	0	NA	37	6.2	39	1
1269	SC4	SC	14	5	1	3	NA	NA	NA	NA
1270	HUF11	HUF	14	5	1	20	NA	NA	NA	NA
1271	HUF11	HUF	14	5	1	5	NA	NA	NA	NA
1272	HUF11	HUF	14	5	1	4	NA	NA	NA	NA
1273	HUF11	HUF	14	5	1	12	NA	NA	NA	NA
1274	HUF11	HUF	14	5	1	25	NA	NA	NA	NA
1275	HUF11	HUF	14	5	1	22	NA	NA	NA	NA
1276	HUF11	HUF	14	5	1	25	NA	NA	NA	NA
1277	HUF11	HUF	14	5	1	15	NA	NA	NA	NA
1278	HUF11	HUF	14	5	1	12	NA	NA	NA	NA
1279	HF22	HF	14	5	1	19	NA	NA	NA	NA
1280	HF22	HF	14	5	1	8	NA	NA	NA	NA
1281	HF22	HF	14	5	1	49	NA	NA	NA	NA
1282	HF22	HF	14	5	1	43	NA	NA	NA	NA
1283	HF22	HF	14	5	0	NA	50	7.2	45	1
1284	HF22	HF	14	5	0	NA	29	8.6	37	1
1285	HF22	HF	14	5	0	NA	29	6.3	36	1
1286	HF22	HF	14	5	1	57	NA	NA	NA	NA
1287	HF22	HF	14	5	1	46	NA	NA	NA	NA
1288	HT13	HT	14	5	1	35	NA	NA	NA	NA
1289	HT13	HT	14	5	1	18	NA	NA	NA	NA
1290	HT13	HT	14	5	1	31	NA	NA	NA	NA
1291	HT13	HT	14	5	1	41	NA	NA	NA	NA
1292	HT13	HT	14	5	1	33	NA	NA	NA	NA
1293	HT13	HT	14	5	1	32	NA	NA	NA	NA
1294	HT13	HT	14	5	1	34	NA	NA	NA	NA
1295	HT13	HT	14	5	1	34	NA	NA	NA	NA
1296	HT13	HT	14	5	1	39	NA	NA	NA	NA
1297	SC19	SC	14	0	0	NA	33	8.6	39	0
1298	SC19	SC	14	0	0	NA	35	9.3	41	0
1299	SC19	SC	14	0	0	NA	35	9	40	0
1300	SC19	SC	14	0	0	NA	34	8.9	39.5	0
1301	SC19	SC	14	0	0	NA	30	8.7	40	0
1302	SC19	SC	14	0	1	7	NA	NA	NA	NA
1303	SC19	SC	14	0	1	9	NA	NA	NA	NA
1304	SC19	SC	14	0	1	23	NA	NA	NA	NA
1305	SC19	SC	14	0	1	9	NA	NA	NA	NA
1306	HUF18	HUF	14	0	1	11	NA	NA	NA	NA
1307	HUF18	HUF	14	0	1	17	NA	NA	NA	NA
1308	HUF18	HUF	14	0	1	8	NA	NA	NA	NA
1309	HUF18	HUF	14	0	1	16	NA	NA	NA	NA
1310	HUF18	HUF	14	0	0	NA	35	10.1	41	0
1311	HUF18	HUF	14	0	0	NA	34	9.7	41	0
1312	HUF18	HUF	14	0	0	NA	30	9.5	40	0
1313	HUF18	HUF	14	0	1	12	NA	NA	NA	NA
1314	HUF18	HUF	14	0	0	NA	33	9.8	41	0
1315	HF33	HF	14	0	1	11	NA	NA	NA	NA
1316	HF33	HF	14	0	0	NA	31	8.7	39	0
1317	HF33	HF	14	0	1	9	NA	NA	NA	NA
1318	HF33	HF	14	0	1	7	NA	NA	NA	NA
1319	HF33	HF	14	0	0	NA	34	10.2	41	0
1320	HF33	HF	14	0	0	NA	29	9.5	40	0
1321	HF33	HF	14	0	0	NA	33	9.8	41	0
1322	HF33	HF	14	0	0	NA	34	10.2	41	0
1323	HF33	HF	14	0	0	NA	33	10.1	41	0
1324	HT7	HT	14	0	1	35	NA	NA	NA	NA
1325	HT7	HT	14	0	0	NA	30	8	39	1
1326	HT7	HT	14	0	1	12	NA	NA	NA	NA
1327	HT7	HT	14	0	0	NA	39	9.6	40	1
1328	HT7	HT	14	0	1	18	NA	NA	NA	NA
1329	HT7	HT	14	0	1	18	NA	NA	NA	NA
1330	HT7	HT	14	0	0	NA	31	8.7	40	0
1331	HT7	HT	14	0	0	NA	34	9.3	41	0
1332	HT7	HT	14	0	0	NA	38	9.3	39	1
1333	SC19	SC	14	2	0	NA	41	5.2	42	1
1334	SC19	SC	14	2	0	NA	39	9.7	41	1
1335	SC19	SC	14	2	0	NA	76	10.1	44	1
1336	SC19	SC	14	2	0	NA	41	9.7	42.5	1
1337	SC19	SC	14	2	0	NA	76	10.4	44.5	1
1338	SC19	SC	14	2	0	NA	39	8.8	42	0
1339	SC19	SC	14	2	0	NA	77	10.2	45	1
1340	SC19	SC	14	2	0	NA	43	9.4	43	0
1341	SC19	SC	14	2	1	3	NA	NA	NA	NA
1342	HUF18	HUF	14	2	0	NA	35	11.2	41.5	0
1343	HUF18	HUF	14	2	1	14	NA	NA	NA	NA
1344	HUF18	HUF	14	2	1	15	NA	NA	NA	NA
1345	HUF18	HUF	14	2	0	NA	26	9	40	1
1346	HUF18	HUF	14	2	0	NA	26	8.7	39	0
1347	HUF18	HUF	14	2	0	NA	29	9.7	40	1
1348	HUF18	HUF	14	2	0	NA	27	9.1	40	0
1349	HUF18	HUF	14	2	0	NA	31	9.5	39.5	0
1350	HUF18	HUF	14	2	0	NA	29	10	40	1
1351	HF33	HF	14	2	0	NA	29	8.6	39	0
1352	HF33	HF	14	2	1	8	NA	NA	NA	NA
1353	HF33	HF	14	2	1	18	NA	NA	NA	NA
1354	HF33	HF	14	2	0	NA	28	8.6	39	0
1355	HF33	HF	14	2	0	NA	29	8.2	39	0
1356	HF33	HF	14	2	0	NA	32	9.7	40	0
1357	HF33	HF	14	2	0	NA	29	9.4	39	0
1358	HF33	HF	14	2	0	NA	31	9.4	40	0
1359	HF33	HF	14	2	0	NA	26	8.3	39	0
1360	HT7	HT	14	2	1	NA	NA	NA	NA	NA
1361	HT7	HT	14	2	1	26	NA	NA	NA	NA
1362	HT7	HT	14	2	1	16	NA	NA	NA	NA
1363	HT7	HT	14	2	1	18	NA	NA	NA	NA
1364	HT7	HT	14	2	1	11	NA	NA	NA	NA
1365	HT7	HT	14	2	0	NA	34	9.6	40.5	0
1366	HT7	HT	14	2	0	NA	32	9.7	40	0
1367	HT7	HT	14	2	0	NA	29	9.3	40	0
1368	HT7	HT	14	2	0	NA	31	9	40	0
1369	SC19	SC	14	5	1	6	NA	NA	NA	NA
1370	SC19	SC	14	5	1	10	NA	NA	NA	NA
1371	SC19	SC	14	5	1	6	NA	NA	NA	NA
1372	SC19	SC	14	5	1	4	NA	NA	NA	NA
1373	SC19	SC	14	5	1	17	NA	NA	NA	NA
1374	SC19	SC	14	5	1	7	NA	NA	NA	NA
1375	SC19	SC	14	5	1	9	NA	NA	NA	NA
1376	SC19	SC	14	5	1	8	NA	NA	NA	NA
1377	SC19	SC	14	5	1	8	NA	NA	NA	NA
1378	HUF18	HUF	14	5	1	18	NA	NA	NA	NA
1379	HUF18	HUF	14	5	1	3	NA	NA	NA	NA
1380	HUF18	HUF	14	5	1	5	NA	NA	NA	NA
1381	HUF18	HUF	14	5	1	3	NA	NA	NA	NA
1382	HUF18	HUF	14	5	0	NA	34	6.3	37	1
1383	HUF18	HUF	14	5	1	5	NA	NA	NA	NA
1384	HUF18	HUF	14	5	1	5	NA	NA	NA	NA
1385	HUF18	HUF	14	5	1	50	NA	NA	NA	NA
1386	HUF18	HUF	14	5	1	51	NA	NA	NA	NA
1387	HF33	HF	14	5	1	9	NA	NA	NA	NA
1388	HF33	HF	14	5	1	5	NA	NA	NA	NA
1389	HF33	HF	14	5	1	8	NA	NA	NA	NA
1390	HF33	HF	14	5	1	9	NA	NA	NA	NA
1391	HF33	HF	14	5	0	NA	46	5.7	38	1
1392	HF33	HF	14	5	1	47	NA	NA	NA	NA
1393	HF33	HF	14	5	1	56	NA	NA	NA	NA
1394	HF33	HF	14	5	0	NA	36	5.5	36.5	1
1395	HF33	HF	14	5	1	6	NA	NA	NA	NA
1396	HT7	HT	14	5	1	7	NA	NA	NA	NA
1397	HT7	HT	14	5	1	7	NA	NA	NA	NA
1398	HT7	HT	14	5	1	10	NA	NA	NA	NA
1399	HT7	HT	14	5	1	7	NA	NA	NA	NA
1400	HT7	HT	14	5	1	10	NA	NA	NA	NA
1401	HT7	HT	14	5	1	47	NA	NA	NA	NA
1402	HT7	HT	14	5	1	6	NA	NA	NA	NA
1403	HT7	HT	14	5	1	35	NA	NA	NA	NA
1404	HT7	HT	14	5	1	9	NA	NA	NA	NA
1405	SC12	SC	14	0	0	NA	34	9.7	41	0
1406	SC12	SC	14	0	0	NA	34	9.9	41	0
1407	SC12	SC	14	0	0	NA	34	9.7	41	0
1408	SC12	SC	14	0	0	NA	34	9.4	41	0
1409	SC12	SC	14	0	0	NA	30	9.1	39.5	0
1410	SC12	SC	14	0	0	NA	29	9.1	40	0
1411	SC12	SC	14	0	0	NA	29	8.8	39	0
1412	SC12	SC	14	0	0	NA	34	9.8	41.5	0
1413	SC12	SC	14	0	0	NA	28	8.8	40	0
1414	HF23	HF	14	0	0	NA	35	10.2	41	0
1415	HF23	HF	14	0	0	NA	36	11.2	42	0
1416	HF23	HF	14	0	0	NA	36	11.1	42	0
1417	HF23	HF	14	0	1	10	NA	NA	NA	NA
1418	HF23	HF	14	0	0	NA	34	9.9	41	0
1419	HF23	HF	14	0	0	NA	31	9.9	40	0
1420	HF23	HF	14	0	0	NA	35	10.2	41.5	0
1421	HF23	HF	14	0	0	NA	34	9.8	41	0
1422	HF23	HF	14	0	0	NA	33	10.2	41.5	0
1423	HUF10	HUF	14	0	0	NA	35	10.1	41	0
1424	HUF10	HUF	14	0	0	NA	34	10	41	0
1425	HUF10	HUF	14	0	0	NA	34	10	41	0
1426	HUF10	HUF	14	0	0	NA	34	10.2	41	0
1427	HUF10	HUF	14	0	0	NA	34	10	42	0
1428	HUF10	HUF	14	0	0	NA	34	10.2	41.5	0
1429	HUF10	HUF	14	0	0	NA	35	10.8	42	0
1430	HUF10	HUF	14	0	0	NA	34	10.1	42	0
1431	HUF10	HUF	14	0	0	NA	35	11	42	0
1432	HT24	HT	14	0	0	NA	36	10.8	41.5	0
1433	HT24	HT	14	0	1	7	NA	NA	NA	NA
1434	HT24	HT	14	0	0	NA	35	10.4	41.5	0
1435	HT24	HT	14	0	0	NA	35	10.2	41	0
1436	HT24	HT	14	0	0	NA	38	11	42	0
1437	HT24	HT	14	0	0	NA	35	10	41.5	0
1438	HT24	HT	14	0	0	NA	35	9.8	41.5	0
1439	HT24	HT	14	0	0	NA	33	10	41	0
1440	HT24	HT	14	0	0	NA	37	11	42	0
1441	SC12	SC	14	2	0	NA	30	8.4	39	0
1442	SC12	SC	14	2	0	NA	32	8.9	39.5	0
1443	SC12	SC	14	2	0	NA	31	9.1	39	0
1444	SC12	SC	14	2	0	NA	34	9.5	41	0
1445	SC12	SC	14	2	0	NA	29	8.3	39	0
1446	SC12	SC	14	2	0	NA	30	8.2	39	0
1447	SC12	SC	14	2	0	NA	30	8.7	39	0
1448	SC12	SC	14	2	1	1	NA	NA	NA	NA
1449	SC12	SC	14	2	0	NA	28	8.1	39	0
1450	HF23	HF	14	2	0	NA	32	9.5	39	0
1451	HF23	HF	14	2	0	NA	35	9.8	40	0
1452	HF23	HF	14	2	0	NA	34	10	41	0
1453	HF23	HF	14	2	0	NA	30	9.5	39	0
1454	HF23	HF	14	2	0	NA	28	8.9	39	0
1455	HF23	HF	14	2	0	NA	30	10	39	0
1456	HF23	HF	14	2	0	NA	34	10.1	40	0
1457	HF23	HF	14	2	0	NA	34	9.9	39.5	0
1458	HF23	HF	14	2	0	NA	32	10.1	40.5	0
1459	HUF10	HUF	14	2	0	NA	31	8.9	38.5	0
1460	HUF10	HUF	14	2	0	NA	28	9.2	39	0
1461	HUF10	HUF	14	2	0	NA	31	8.6	39	0
1462	HUF10	HUF	14	2	1	4	NA	NA	NA	NA
1463	HUF10	HUF	14	2	0	NA	30	8.9	38.5	0
1464	HUF10	HUF	14	2	0	NA	29	9.1	39	0
1465	HUF10	HUF	14	2	0	NA	32	8.1	38	1
1466	HUF10	HUF	14	2	0	NA	34	10.3	40	1
1467	HUF10	HUF	14	2	0	NA	31	8.6	39	1
1468	HT24	HT	14	2	0	NA	28	8.7	39	0
1469	HT24	HT	14	2	0	NA	29	8.9	39	0
1470	HT24	HT	14	2	0	NA	31	9.1	40	1
1471	HT24	HT	14	2	1	8	NA	NA	NA	NA
1472	HT24	HT	14	2	1	13	NA	NA	NA	NA
1473	HT24	HT	14	2	0	NA	29	9	39	1
1474	HT24	HT	14	2	0	NA	29	8.4	39	0
1475	HT24	HT	14	2	0	NA	34	9.7	41	0
1476	HT24	HT	14	2	0	NA	33	9.6	40	0
1477	SC12	SC	14	5	1	48	NA	NA	NA	NA
1478	SC12	SC	14	5	1	71	NA	NA	NA	NA
1479	SC12	SC	14	5	0	NA	35	8.4	40	1
1480	SC12	SC	14	5	1	32	NA	NA	NA	NA
1481	SC12	SC	14	5	1	36	NA	NA	NA	NA
1482	SC12	SC	14	5	1	6	NA	NA	NA	NA
1483	SC12	SC	14	5	1	7	NA	NA	NA	NA
1484	SC12	SC	14	5	1	56	NA	NA	NA	NA
1485	SC12	SC	14	5	0	NA	35	8.9	41	0
1486	HF23	HF	14	5	1	14	NA	NA	NA	NA
1487	HF23	HF	14	5	1	6	NA	NA	NA	NA
1488	HF23	HF	14	5	1	65	NA	NA	NA	NA
1489	HF23	HF	14	5	0	NA	35	4.3	39	1
1490	HF23	HF	14	5	0	NA	29	8.4	39	1
1491	HF23	HF	14	5	1	9	NA	NA	NA	NA
1492	HF23	HF	14	5	0	NA	43	6.1	42	1
1493	HF23	HF	14	5	0	NA	36	6	36	1
1494	HF23	HF	14	5	1	5	NA	NA	NA	NA
1495	HUF10	HUF	14	5	1	25	NA	NA	NA	NA
1496	HUF10	HUF	14	5	1	35	NA	NA	NA	NA
1497	HUF10	HUF	14	5	1	32	NA	NA	NA	NA
1498	HUF10	HUF	14	5	1	4	NA	NA	NA	NA
1499	HUF10	HUF	14	5	1	5	NA	NA	NA	NA
1500	HUF10	HUF	14	5	1	32	NA	NA	NA	NA
1501	HUF10	HUF	14	5	1	40	NA	NA	NA	NA
1502	HUF10	HUF	14	5	1	29	NA	NA	NA	NA
1503	HUF10	HUF	14	5	1	33	NA	NA	NA	NA
1504	HT24	HT	14	5	1	26	NA	NA	NA	NA
1505	HT24	HT	14	5	1	17	NA	NA	NA	NA
1506	HT24	HT	14	5	1	57	NA	NA	NA	NA
1507	HT24	HT	14	5	1	35	NA	NA	NA	NA
1508	HT24	HT	14	5	1	17	NA	NA	NA	NA
1509	HT24	HT	14	5	1	7	NA	NA	NA	NA
1510	HT24	HT	14	5	0	NA	39	4.9	35	1
1511	HT24	HT	14	5	1	52	NA	NA	NA	NA
1512	HT24	HT	14	5	1	50	NA	NA	NA	NA
1513	SC22	SC	14	0	0	NA	31	9.1	39	0
1514	SC22	SC	14	0	0	NA	30	8.9	39	0
1515	SC22	SC	14	0	0	NA	29	8.6	39	0
1516	SC22	SC	14	0	0	NA	28	8.7	39	0
1517	SC22	SC	14	0	0	NA	28	8.9	39	0
1518	SC22	SC	14	0	0	NA	29	8.6	40	0
1519	SC22	SC	14	0	0	NA	34	9.4	40	0
1520	SC22	SC	14	0	0	NA	27	8.4	39	0
1521	SC22	SC	14	0	0	NA	31	9.4	40	0
1522	HUF15	HUF	14	0	0	NA	33	10.1	40	0
1523	HUF15	HUF	14	0	0	NA	32	9.9	40	0
1524	HUF15	HUF	14	0	0	NA	34	10.6	42	0
1525	HUF15	HUF	14	0	0	NA	35	10.8	41.2	0
1526	HUF15	HUF	14	0	0	NA	33	10.2	41.5	0
1527	HUF15	HUF	14	0	0	NA	34	10.4	41.5	0
1528	HUF15	HUF	14	0	1	8	NA	NA	NA	NA
1529	HUF15	HUF	14	0	0	NA	34	10.4	41.5	0
1531	HF17	HF	14	0	0	NA	34	9.8	40.5	0
1532	HF17	HF	14	0	0	NA	35	11	42.5	0
1533	HF17	HF	14	0	0	NA	34	10.6	42	0
1534	HF17	HF	14	0	0	NA	36	10.8	42	0
1535	HF17	HF	14	0	0	NA	36	11.2	42.5	0
1536	HF17	HF	14	0	0	NA	36	11.4	42.5	0
1537	HF17	HF	14	0	0	NA	34	11.4	42	0
1538	HF17	HF	14	0	0	NA	33	10.3	41	0
1539	HF17	HF	14	0	0	NA	34	10.7	42	1
1540	HT27	HT	14	0	0	NA	37	10.6	42.5	0
1541	HT27	HT	14	0	0	NA	35	10.2	41.5	0
1542	HT27	HT	14	0	0	NA	35	9.5	42	0
1543	HT27	HT	14	0	0	NA	35	10.1	42	0
1544	HT27	HT	14	0	0	NA	34	9.7	40	0
1545	HT27	HT	14	0	0	NA	34	9.8	41.5	0
1546	HT27	HT	14	0	0	NA	36	10.2	42	0
1547	HT27	HT	14	0	0	NA	34	9.9	41.5	0
1548	HT27	HT	14	0	0	NA	34	10.1	42	0
1549	SC22	SC	14	2	0	NA	29	8.1	39	0
1550	SC22	SC	14	2	0	NA	30	8.5	39	1
1551	SC22	SC	14	2	0	NA	53	10.5	44.5	1
1552	SC22	SC	14	2	0	NA	53	11.4	45	1
1553	SC22	SC	14	2	0	NA	29	8.3	39	0
1554	SC22	SC	14	2	0	NA	53	11.2	45	1
1555	SC22	SC	14	2	0	NA	39	9.8	39.5	1
1556	SC22	SC	14	2	0	NA	28	8.3	39	0
1557	SC22	SC	14	2	0	NA	35	9.4	40.5	0
1558	HUF15	HUF	14	2	0	NA	32	9.7	41	0
1559	HUF15	HUF	14	2	0	NA	32	10	41	0
1560	HUF15	HUF	14	2	0	NA	33	10.1	41	0
1561	HUF15	HUF	14	2	0	NA	33	10.7	42	1
1562	HUF15	HUF	14	2	0	NA	34	9.9	41.5	0
1563	HUF15	HUF	14	2	0	NA	33	10.5	41	0
1564	HUF15	HUF	14	2	0	NA	28	9.1	39	0
1565	HUF15	HUF	14	2	0	NA	31	10	41	0
1567	HF17	HF	14	2	1	5	NA	NA	NA	NA
1568	HF17	HF	14	2	0	NA	33	10.1	41	0
1569	HF17	HF	14	2	0	NA	35	11	42	1
1570	HF17	HF	14	2	0	NA	29	9.6	39	0
1571	HF17	HF	14	2	0	NA	26	9	39	0
1572	HF17	HF	14	2	0	NA	30	9.6	39	0
1573	HF17	HF	14	2	0	NA	29	8.9	40	0
1574	HF17	HF	14	2	0	NA	34	10.4	40	0
1575	HF17	HF	14	2	0	NA	29	9.4	39	0
1576	HT27	HT	14	2	0	NA	32	9.2	40.5	0
1577	HT27	HT	14	2	0	NA	35	10.4	42	0
1578	HT27	HT	14	2	0	NA	33	9.8	41.5	0
1579	HT27	HT	14	2	0	NA	33	9.3	41	0
1580	HT27	HT	14	2	0	NA	34	10.3	42	0
1581	HT27	HT	14	2	0	NA	33	10.1	41	0
1582	HT27	HT	14	2	0	NA	26	8.7	39	0
1583	HT27	HT	14	2	0	NA	30	9.3	40	0
1584	HT27	HT	14	2	0	NA	31	40	9.6	0
1585	SC22	SC	14	5	1	57	NA	NA	NA	NA
1586	SC22	SC	14	5	1	35	NA	NA	NA	NA
1587	SC22	SC	14	5	0	NA	47	5.7	41	1
1588	SC22	SC	14	5	1	5	NA	NA	NA	NA
1589	SC22	SC	14	5	1	44	NA	NA	NA	NA
1590	SC22	SC	14	5	1	56	NA	NA	NA	NA
1591	SC22	SC	14	5	1	34	NA	NA	NA	NA
1592	SC22	SC	14	5	1	22	NA	NA	NA	NA
1593	SC22	SC	14	5	1	4	NA	NA	NA	NA
1594	HUF15	HUF	14	5	1	2	NA	NA	NA	NA
1595	HUF15	HUF	14	5	1	15	NA	NA	NA	NA
1596	HUF15	HUF	14	5	1	9	NA	NA	NA	NA
1597	HUF15	HUF	14	5	1	5	NA	NA	NA	NA
1598	HUF15	HUF	14	5	0	NA	34	4.9	35	1
1599	HUF15	HUF	14	5	1	50	NA	NA	NA	NA
1600	HUF15	HUF	14	5	1	34	NA	NA	NA	NA
1603	HF17	HF	14	5	1	5	NA	NA	NA	NA
1604	HF17	HF	14	5	0	NA	30	6.5	39	1
1605	HF17	HF	14	5	1	8	NA	NA	NA	NA
1606	HF17	HF	14	5	1	5	NA	NA	NA	NA
1607	HF17	HF	14	5	1	33	NA	NA	NA	NA
1608	HF17	HF	14	5	1	4	NA	NA	NA	NA
1609	HF17	HF	14	5	0	NA	43	8	37	1
1610	HF17	HF	14	5	1	5	NA	NA	NA	NA
1611	HF17	HF	14	5	1	5	NA	NA	NA	NA
1612	HT27	HT	14	5	1	50	NA	NA	NA	NA
1613	HT27	HT	14	5	0	NA	32	9.5	40	1
1614	HT27	HT	14	5	0	NA	34	10	41	1
1615	HT27	HT	14	5	1	56	NA	NA	NA	NA
1616	HT27	HT	14	5	0	NA	32	NA	NA	40
1617	HT27	HT	14	5	0	NA	30	7.5	38	1
1618	HT27	HT	14	5	1	55	NA	NA	NA	NA
1619	HT27	HT	14	5	0	NA	30	8.3	38.5	1
1620	HT27	HT	14	5	1	55	NA	NA	NA	NA
1621	SC14	SC	14	0	0	NA	33	9.6	40.5	0
1622	SC14	SC	14	0	0	NA	33	9.7	41	0
1623	SC14	SC	14	0	0	NA	33	9.6	41	0
1624	SC14	SC	14	0	0	NA	31	9	40.5	0
1625	SC14	SC	14	0	0	NA	33	9.6	40.5	0
1626	SC14	SC	14	0	0	NA	30	8.7	39.5	0
1627	SC14	SC	14	0	0	NA	30	8.9	39.5	0
1628	SC14	SC	14	0	0	NA	32	8.8	39	0
1629	SC14	SC	14	0	0	NA	31	8.9	40	0
1630	HUF20	HUF	14	0	0	NA	34	10.2	42	0
1631	HUF20	HUF	14	0	0	NA	35	10	42.5	0
1632	HUF20	HUF	14	0	0	NA	35	9.9	41.5	0
1633	HUF20	HUF	14	0	0	NA	36	10.1	42	0
1634	HUF20	HUF	14	0	0	NA	33	9.8	42	0
1635	HUF20	HUF	14	0	0	NA	35	10.2	42	0
1636	HUF20	HUF	14	0	0	NA	34	10.6	42	0
1637	HUF20	HUF	14	0	1	20	NA	NA	NA	NA
1638	HUF20	HUF	14	0	0	NA	35	10.1	42	0
1639	HF25	HF	14	0	0	NA	31	10	40	0
1640	HF25	HF	14	0	1	3	NA	NA	NA	NA
1641	HF25	HF	14	0	0	NA	32	10.1	40	0
1642	HF25	HF	14	0	0	NA	31	10.3	41	0
1643	HF25	HF	14	0	0	NA	32	10.2	41	0
1644	HF25	HF	14	0	0	NA	32	10.3	41	0
1645	HF25	HF	14	0	0	NA	32	10.2	39.5	0
1646	HF25	HF	14	0	1	5	NA	NA	NA	NA
1647	HF25	HF	14	0	0	NA	32	11.2	41	0
1648	HT17	HT	14	0	0	NA	34	9.9	41	0
1649	HT17	HT	14	0	0	NA	35	9.9	42	0
1650	HT17	HT	14	0	0	NA	35	10.1	42	0
1651	HT17	HT	14	0	0	NA	35	10.2	41.5	0
1652	HT17	HT	14	0	0	NA	33	10	41	0
1653	HT17	HT	14	0	0	NA	34	10.1	42	0
1654	HT17	HT	14	0	0	NA	28	9	39	0
1655	HT17	HT	14	0	0	NA	35	10	42	0
1656	HT17	HT	14	0	0	NA	34	10	41.5	0
1657	SC14	SC	14	2	0	NA	31	8.4	39	1
1658	SC14	SC	14	2	0	NA	31	9.4	40	1
1659	SC14	SC	14	2	0	NA	30	8.8	39.5	1
1660	SC14	SC	14	2	0	NA	39	7.2	39	1
1661	SC14	SC	14	2	0	NA	30	7.7	39	1
1662	SC14	SC	14	2	0	NA	29	8.6	40	1
1663	SC14	SC	14	2	0	NA	30	7.8	39	1
1664	SC14	SC	14	2	0	NA	31	8.7	40	1
1665	SC14	SC	14	2	1	6	NA	NA	NA	NA
1666	HUF20	HUF	14	2	0	NA	31	9.3	40	0
1667	HUF20	HUF	14	2	1	6	NA	NA	NA	NA
1668	HUF20	HUF	14	2	0	NA	36	10.1	42	0
1669	HUF20	HUF	14	2	1	8	NA	NA	NA	NA
1670	HUF20	HUF	14	2	0	NA	32	9.6	41	0
1671	HUF20	HUF	14	2	0	NA	33	9.8	41.5	0
1672	HUF20	HUF	14	2	1	6	NA	NA	NA	NA
1673	HUF20	HUF	14	2	1	12	NA	NA	NA	NA
1674	HUF20	HUF	14	2	0	NA	29	9.2	40	0
1675	HF25	HF	14	2	0	NA	36	9.3	41	0
1676	HF25	HF	14	2	0	NA	34	9.5	40	0
1677	HF25	HF	14	2	0	NA	31	9.6	40	0
1678	HF25	HF	14	2	0	NA	30	9.8	40	0
1679	HF25	HF	14	2	0	NA	28	9.1	39	0
1680	HF25	HF	14	2	0	NA	30	9.5	39.5	0
1681	HF25	HF	14	2	0	NA	29	9.2	39	0
1682	HF25	HF	14	2	0	NA	26	9	39	0
1683	HF25	HF	14	2	0	NA	31	9.9	40	0
1684	HT17	HT	14	2	0	NA	39	8.1	40	1
1685	HT17	HT	14	2	0	NA	29	8.7	39	0
1686	HT17	HT	14	2	0	NA	35	8.3	40	1
1687	HT17	HT	14	2	0	NA	40	10.4	42	1
1688	HT17	HT	14	2	0	NA	35	9.5	41	0
1689	HT17	HT	14	2	0	NA	38	9.6	41	0
1690	HT17	HT	14	2	0	NA	33	10	40	1
1691	HT17	HT	14	2	0	NA	31	9	40	0
1692	HT17	HT	14	2	0	NA	33	9.9	40	1
1693	SC14	SC	14	5	1	4	NA	NA	NA	NA
1694	SC14	SC	14	5	1	40	NA	NA	NA	NA
1695	SC14	SC	14	5	1	8	NA	NA	NA	NA
1696	SC14	SC	14	5	1	4	NA	NA	NA	NA
1697	SC14	SC	14	5	1	56	NA	NA	NA	NA
1698	SC14	SC	14	5	1	38	NA	NA	NA	NA
1699	SC14	SC	14	5	1	3	NA	NA	NA	NA
1700	SC14	SC	14	5	1	5	NA	NA	NA	NA
1701	SC14	SC	14	5	1	2	NA	NA	NA	NA
1702	HUF20	HUF	14	5	1	3	NA	NA	NA	NA
1703	HUF20	HUF	14	5	1	6	NA	NA	NA	NA
1704	HUF20	HUF	14	5	1	37	NA	NA	NA	NA
1705	HUF20	HUF	14	5	1	5	NA	NA	NA	NA
1706	HUF20	HUF	14	5	1	38	NA	NA	NA	NA
1707	HUF20	HUF	14	5	1	3	NA	NA	NA	NA
1708	HUF20	HUF	14	5	1	1	NA	NA	NA	NA
1709	HUF20	HUF	14	5	0	NA	39	6.8	36	1
1710	HUF20	HUF	14	5	0	NA	43	6.7	41	1
1711	HF25	HF	14	5	1	30	NA	NA	NA	NA
1712	HF25	HF	14	5	1	1	NA	NA	NA	NA
1713	HF25	HF	14	5	1	6	NA	NA	NA	NA
1714	HF25	HF	14	5	1	15	NA	NA	NA	NA
1715	HF25	HF	14	5	1	34	NA	NA	NA	NA
1716	HF25	HF	14	5	1	5	NA	NA	NA	NA
1717	HF25	HF	14	5	1	4	NA	NA	NA	NA
1718	HF25	HF	14	5	1	1	NA	NA	NA	NA
1719	HF25	HF	14	5	1	4	NA	NA	NA	NA
1720	HT17	HT	14	5	1	38	NA	NA	NA	NA
1721	HT17	HT	14	5	1	34	NA	NA	NA	NA
1722	HT17	HT	14	5	1	33	NA	NA	NA	NA
1723	HT17	HT	14	5	1	33	NA	NA	NA	NA
1724	HT17	HT	14	5	1	21	NA	NA	NA	NA
1725	HT17	HT	14	5	1	31	NA	NA	NA	NA
1726	HT17	HT	14	5	1	29	NA	NA	NA	NA
1727	HT17	HT	14	5	1	21	NA	NA	NA	NA
1728	HT17	HT	14	5	1	33	NA	NA	NA	NA
1729	SC8	SC	14	0	0	NA	31	9.4	39	0
1730	SC8	SC	14	0	0	NA	32	9.5	39.5	0
1731	SC8	SC	14	0	0	NA	33	9.5	40	0
1732	SC8	SC	14	0	0	NA	35	10	42	0
1733	SC8	SC	14	0	0	NA	32	9.2	40	0
1734	SC8	SC	14	0	0	NA	33	9.8	41	0
1735	SC8	SC	14	0	0	NA	35	10.1	42	0
1736	SC8	SC	14	0	0	NA	35	10	42	1
1737	SC8	SC	14	0	0	NA	34	9.7	41.5	0
1738	HUF14	HUF	14	0	0	NA	37	11.4	42.5	0
1739	HUF14	HUF	14	0	0	NA	32	9.9	41	0
1740	HUF14	HUF	14	0	0	NA	34	10.6	41.5	0
1741	HUF14	HUF	14	0	0	NA	33	10.3	41	0
1742	HUF14	HUF	14	0	0	NA	33	10	41	0
1743	HUF14	HUF	14	0	0	NA	34	10.4	42	0
1744	HUF14	HUF	14	0	0	NA	34	10.5	42	0
1745	HUF14	HUF	14	0	1	4	NA	NA	NA	NA
1746	HUF14	HUF	14	0	0	NA	33	10.7	42	0
1747	HF31	HF	14	0	0	NA	34	11.6	42	0
1748	HF31	HF	14	0	0	NA	35	11.6	42	0
1749	HF31	HF	14	0	0	NA	35	10.6	42	0
1750	HF31	HF	14	0	0	NA	34	11.3	42	0
1751	HF31	HF	14	0	0	NA	33	9.8	40	0
1752	HF31	HF	14	0	0	NA	35	11	42.5	0
1753	HF31	HF	14	0	0	NA	30	10	39.5	0
1754	HF31	HF	14	0	0	NA	34	11.6	42	0
1755	HF31	HF	14	0	0	NA	35	11	41	0
1756	HT16	HT	14	0	0	NA	33	9.4	41	0
1757	HT16	HT	14	0	0	NA	34	9.4	41	0
1758	HT16	HT	14	0	0	NA	35	9.8	40.5	0
1759	HT16	HT	14	0	0	NA	36	9.8	42	0
1760	HT16	HT	14	0	0	NA	34	9.4	41	0
1761	HT16	HT	14	0	0	NA	35	9.6	42	0
1762	HT16	HT	14	0	0	NA	34	9.9	41.5	0
1763	HT16	HT	14	0	0	NA	35	10	42	0
1764	HT16	HT	14	0	0	NA	32	10	40	0
1765	SC8	SC	14	2	0	NA	33	9.3	40	0
1766	SC8	SC	14	2	0	NA	36	9.7	42	0
1767	SC8	SC	14	2	0	NA	31	8.8	40	1
1768	SC8	SC	14	2	0	NA	41	11.2	42	1
1769	SC8	SC	14	2	0	NA	40	10.4	42	0
1770	SC8	SC	14	2	0	NA	30	8.9	39.5	0
1771	SC8	SC	14	2	0	NA	31	9.2	40	0
1772	SC8	SC	14	2	0	NA	32	9.2	39	0
1773	SC8	SC	14	2	0	NA	37	10	42	1
1774	HUF14	HUF	14	2	0	NA	35	10.3	42	1
1775	HUF14	HUF	14	2	0	NA	33	10	41	0
1776	HUF14	HUF	14	2	0	NA	33	9.5	41	0
1777	HUF14	HUF	14	2	0	NA	33	9.9	41	0
1778	HUF14	HUF	14	2	0	NA	34	11	42	0
1779	HUF14	HUF	14	2	0	NA	30	9.5	40	0
1780	HUF14	HUF	14	2	0	NA	33	10	41.5	0
1781	HUF14	HUF	14	2	0	NA	33	10.6	42	0
1782	HUF14	HUF	14	2	0	NA	29	9.1	40	0
1783	HF31	HF	14	2	0	NA	28	9.4	39	0
1784	HF31	HF	14	2	0	NA	32	10	40.5	0
1785	HF31	HF	14	2	0	NA	33	9.9	41	0
1786	HF31	HF	14	2	0	NA	34	10.3	41	0
1787	HF31	HF	14	2	0	NA	33	10.3	41	0
1788	HF31	HF	14	2	0	NA	29	9.5	40	0
1789	HF31	HF	14	2	0	NA	38	11.6	43	0
1790	HF31	HF	14	2	0	NA	29	9.5	40	0
1791	HF31	HF	14	2	0	NA	32	10.1	41	0
1792	HT16	HT	14	2	0	NA	28	8.4	38.5	0
1793	HT16	HT	14	2	0	NA	32	8.5	40	1
1794	HT16	HT	14	2	0	NA	32	9.1	40	0
1795	HT16	HT	14	2	1	6	NA	NA	NA	NA
1796	HT16	HT	14	2	0	NA	29	8.8	39	0
1797	HT16	HT	14	2	0	NA	34	9.7	42	0
1798	HT16	HT	14	2	0	NA	27	9	39	0
1799	HT16	HT	14	2	0	NA	34	9.6	40	0
1800	HT16	HT	14	2	0	NA	32	9.1	40	0
1801	SC8	SC	14	5	1	43	NA	NA	NA	NA
1802	SC8	SC	14	5	1	4	NA	NA	NA	NA
1803	SC8	SC	14	5	1	7	NA	NA	NA	NA
1804	SC8	SC	14	5	1	4	NA	NA	NA	NA
1805	SC8	SC	14	5	1	4	NA	NA	NA	NA
1806	SC8	SC	14	5	1	8	NA	NA	NA	NA
1807	SC8	SC	14	5	1	4	NA	NA	NA	NA
1808	SC8	SC	14	5	1	5	NA	NA	NA	NA
1809	SC8	SC	14	5	1	4	NA	NA	NA	NA
1810	HT16	HT	14	5	0	NA	52	6.1	42	1
1811	HT16	HT	14	5	1	56	NA	NA	NA	NA
1812	HT16	HT	14	5	1	56	NA	NA	NA	NA
1813	HT16	HT	14	5	1	56	NA	NA	NA	NA
1814	HT16	HT	14	5	1	45	NA	NA	NA	NA
1815	HT16	HT	14	5	1	36	NA	NA	NA	NA
1816	HT16	HT	14	5	1	49	NA	NA	NA	NA
1817	HT16	HT	14	5	0	NA	28	6.1	38	1
1818	HT16	HT	14	5	1	34	NA	NA	NA	NA
1819	HF31	HF	14	5	1	42	NA	NA	NA	NA
1820	HF31	HF	14	5	1	42	NA	NA	NA	NA
1821	HF31	HF	14	5	1	37	NA	NA	NA	NA
1822	HF31	HF	14	5	1	52	NA	NA	NA	NA
1823	HF31	HF	14	5	1	7	NA	NA	NA	NA
1824	HF31	HF	14	5	1	8	NA	NA	NA	NA
1825	HF31	HF	14	5	0	NA	31	7.1	37	1
1826	HF31	HF	14	5	0	NA	46	5.4	41	1
1827	HF31	HF	14	5	0	NA	29	5.3	37	1
1828	HUF14	HUF	14	5	0	NA	39	5.2	42	1
1829	HUF14	HUF	14	5	1	23	NA	NA	NA	NA
1830	HUF14	HUF	14	5	1	NA	NA	NA	NA	NA
1831	HUF14	HUF	14	5	0	NA	33	4.3	37	1
1832	HUF14	HUF	14	5	1	36	NA	NA	NA	NA
1833	HUF14	HUF	14	5	1	37	NA	NA	NA	NA
1834	HUF14	HUF	14	5	0	NA	39	5.5	36	1
1835	HUF14	HUF	14	5	1	20	NA	NA	NA	NA
1836	HUF14	HUF	14	5	1	31	NA	NA	NA	NA
1837	SC15	SC	14	0	0	NA	34	9.8	41.5	0
1838	SC15	SC	14	0	0	NA	33	9.8	40	0
1839	SC15	SC	14	0	0	NA	33	9.9	40.5	0
1840	SC15	SC	14	0	0	NA	35	10.1	42	0
1841	SC15	SC	14	0	0	NA	34	9.7	40	0
1842	SC15	SC	14	0	0	NA	34	9.8	40.5	0
1843	SC15	SC	14	0	0	NA	34	9.9	41.5	0
1844	SC15	SC	14	0	0	NA	32	9.7	41	0
1845	SC15	SC	14	0	0	NA	35	10.1	41.5	0
1846	HUF25	HUF	14	0	0	NA	34	10.3	41	0
1847	HUF25	HUF	14	0	0	NA	35	11.2	42	0
1848	HUF25	HUF	14	0	0	NA	33	10.2	41	0
1849	HUF25	HUF	14	0	0	NA	36	11.2	41	0
1850	HUF25	HUF	14	0	0	NA	33	10.1	41	0
1851	HUF25	HUF	14	0	0	NA	33	9.9	41	0
1852	HUF25	HUF	14	0	0	NA	34	9.9	41.5	0
1853	HUF25	HUF	14	0	0	NA	35	10.5	42	0
1854	HUF25	HUF	14	0	0	NA	33	10.3	40.5	0
1855	HF27	HF	14	0	0	NA	36	11.4	42	0
1856	HF27	HF	14	0	0	NA	34	11.1	42	0
1857	HF27	HF	14	0	0	NA	31	9.6	40	1
1858	HF27	HF	14	0	0	NA	33	10.5	41	0
1859	HF27	HF	14	0	0	NA	34	11.2	42.5	0
1860	HF27	HF	14	0	0	NA	32	10.1	41	0
1861	HF27	HF	14	0	0	NA	34	11	42	0
1862	HF27	HF	14	0	0	NA	34	10.6	42	0
1863	HF27	HF	14	0	0	NA	34	10.6	42	0
1864	HT25	HT	14	0	0	NA	35	10.5	42	0
1865	HT25	HT	14	0	0	NA	36	10.1	42	0
1866	HT25	HT	14	0	0	NA	34	9.8	41	0
1867	HT25	HT	14	0	0	NA	35	10.3	41	0
1868	HT25	HT	14	0	0	NA	35	10	41.5	0
1869	HT25	HT	14	0	1	8	NA	NA	NA	NA
1870	HT25	HT	14	0	0	NA	35	10.3	42	0
1871	HT25	HT	14	0	0	NA	33	9.8	40	0
1872	HT25	HT	14	0	0	NA	34	10.2	41	0
1873	SC15	SC	14	2	0	NA	31	9	39	0
1874	SC15	SC	14	2	0	NA	30	8.8	39.5	0
1875	SC15	SC	14	2	0	NA	31	9.1	40	0
1876	SC15	SC	14	2	0	NA	33	9.8	41	0
1877	SC15	SC	14	2	0	NA	19	7.3	35	0
1878	SC15	SC	14	2	0	NA	30	8.8	39.5	0
1879	SC15	SC	14	2	0	NA	30	8.9	39	0
1880	SC15	SC	14	2	0	NA	33	9.4	39.5	0
1881	SC15	SC	14	2	0	NA	29	9.1	39.5	0
1882	HUF25	HUF	14	2	0	NA	30	9.8	39	0
1883	HUF25	HUF	14	2	0	NA	27	8.7	39	0
1884	HUF25	HUF	14	2	0	NA	29	9.3	40	0
1885	HUF25	HUF	14	2	1	37	NA	NA	NA	NA
1886	HUF25	HUF	14	2	0	NA	25	8.5	39	0
1887	HUF25	HUF	14	2	0	NA	28	9.3	39	0
1888	HUF25	HUF	14	2	0	NA	26	8.8	39	0
1889	HUF25	HUF	14	2	0	NA	31	9.9	40.5	0
1890	HUF25	HUF	14	2	0	NA	26	8.7	39	1
1891	HF27	HF	14	2	0	NA	34	10.6	42	0
1892	HF27	HF	14	2	0	NA	31	9.6	39	0
1893	HF27	HF	14	2	0	NA	41	11.6	44	1
1894	HF27	HF	14	2	0	NA	31	9.6	40	0
1895	HF27	HF	14	2	0	NA	30	9.1	39	0
1896	HF27	HF	14	2	1	5	NA	NA	NA	NA
1897	HF27	HF	14	2	0	NA	28	9.5	39	0
1898	HF27	HF	14	2	0	NA	31	9.8	39	0
1899	HF27	HF	14	2	0	NA	34	11	42	0
1900	HT25	HT	14	2	0	NA	34	10.5	41	0
1901	HT25	HT	14	2	0	NA	30	8.9	39	0
1902	HT25	HT	14	2	0	NA	31	NA	NA	NA
1903	HT25	HT	14	2	0	NA	27	8.7	39	0
1904	HT25	HT	14	2	0	NA	35	7.1	38	1
1905	HT25	HT	14	2	0	NA	30	9.1	39	0
1906	HT25	HT	14	2	0	NA	30	8.9	39	0
1907	HT25	HT	14	2	0	NA	33	9.1	40	0
1908	HT25	HT	14	2	1	12	NA	NA	NA	NA
1909	SC15	SC	14	5	1	54	NA	NA	NA	NA
1910	SC15	SC	14	5	1	28	NA	NA	NA	NA
1911	SC15	SC	14	5	1	43	NA	NA	NA	NA
1912	SC15	SC	14	5	1	26	NA	NA	NA	NA
1913	SC15	SC	14	5	1	32	NA	NA	NA	NA
1914	SC15	SC	14	5	1	40	NA	NA	NA	NA
1915	SC15	SC	14	5	1	23	NA	NA	NA	NA
1916	SC15	SC	14	5	1	31	NA	NA	NA	NA
1917	SC15	SC	14	5	1	21	NA	NA	NA	NA
1918	HUF25	HUF	14	5	1	52	NA	NA	NA	NA
1919	HUF25	HUF	14	5	1	52	NA	NA	NA	NA
1920	HUF25	HUF	14	5	1	8	NA	NA	NA	NA
1921	HUF25	HUF	14	5	1	7	NA	NA	NA	NA
1922	HUF25	HUF	14	5	1	4	NA	NA	NA	NA
1923	HUF25	HUF	14	5	1	3	NA	NA	NA	NA
1924	HUF25	HUF	14	5	1	4	NA	NA	NA	NA
1925	HUF25	HUF	14	5	1	30	NA	NA	NA	NA
1926	HUF25	HUF	14	5	1	37	NA	NA	NA	NA
1927	HF27	HF	14	5	1	30	NA	NA	NA	NA
1928	HF27	HF	14	5	1	7	NA	NA	NA	NA
1929	HF27	HF	14	5	1	36	NA	NA	NA	NA
1930	HF27	HF	14	5	1	3	NA	NA	NA	NA
1931	HF27	HF	14	5	1	53	NA	NA	NA	NA
1932	HF27	HF	14	5	1	3	NA	NA	NA	NA
1933	HF27	HF	14	5	1	29	NA	NA	NA	NA
1934	HF27	HF	14	5	1	17	NA	NA	NA	NA
1935	HF27	HF	14	5	1	50	NA	NA	NA	NA
1936	HT25	HT	14	5	1	5	NA	NA	NA	NA
1937	HT25	HT	14	5	1	6	NA	NA	NA	NA
1938	HT25	HT	14	5	1	30	NA	NA	NA	NA
1939	HT25	HT	14	5	1	30	NA	NA	NA	NA
1940	HT25	HT	14	5	1	30	NA	NA	NA	NA
1941	HT25	HT	14	5	1	31	NA	NA	NA	NA
1942	HT25	HT	14	5	1	4	NA	NA	NA	NA
1943	HT25	HT	14	5	1	4	NA	NA	NA	NA
1944	HT25	HT	14	5	1	31	NA	NA	NA	NA
1945	SC10	SC	14	0	0	NA	31	9.4	40	0
1946	SC10	SC	14	0	0	NA	29	8.6	39	0
1947	SC10	SC	14	0	0	NA	32	9.4	39.5	0
1948	SC10	SC	14	0	0	NA	33	9.8	41	0
1949	SC10	SC	14	0	0	NA	32	9.3	40	0
1950	SC10	SC	14	0	0	NA	31	9.7	40	0
1951	SC10	SC	14	0	0	NA	32	9.7	41	0
1952	SC10	SC	14	0	0	NA	32	40	41	0
1953	SC10	SC	14	0	0	NA	30	8.9	40	0
1954	HUF23	HUF	14	0	0	NA	33	10	42	0
1955	HUF23	HUF	14	0	0	NA	36	10.3	42.5	0
1956	HUF23	HUF	14	0	0	NA	34	9.9	41	0
1957	HUF23	HUF	14	0	0	NA	35	10	42	0
1958	HUF23	HUF	14	0	0	NA	29	9.3	40	0
1959	HUF23	HUF	14	0	0	NA	35	9.2	42	0
1960	HUF23	HUF	14	0	0	NA	37	10.8	43	0
1961	HUF23	HUF	14	0	0	NA	33	10	41.5	0
1962	HUF23	HUF	14	0	0	NA	35	10	41.5	0
1963	HF3	HF	14	0	0	NA	34	11	42	0
1964	HF3	HF	14	0	0	NA	32	10.8	41	0
1965	HF3	HF	14	0	0	NA	33	10.1	41	0
1966	HF3	HF	14	0	0	NA	32	10.5	41.5	0
1967	HF3	HF	14	0	1	16	NA	NA	NA	NA
1968	HF3	HF	14	0	0	NA	32	10.3	40	0
1969	HF3	HF	14	0	0	NA	34	11.2	41.5	0
1970	HF3	HF	14	0	0	NA	34	11	41.5	0
1971	HF3	HF	14	0	0	NA	33	10.8	40.5
1972	HT14	HT	14	0	0	NA	36	10.8	42.5	0
1973	HT14	HT	14	0	0	NA	35	10.5	42	0
1974	HT14	HT	14	0	0	NA	33	9.9	41	0
1975	HT14	HT	14	0	0	NA	34	9.9	41.5	0
1976	HT14	HT	14	0	1	6	NA	NA	NA	NA
1977	HT14	HT	14	0	0	NA	32	10	41	0
1978	HT14	HT	14	0	0	NA	33	10.3	42	0
1979	HT14	HT	14	0	0	NA	35	10.8	42	0
1980	HT14	HT	14	0	0	NA	36	10.8	42.5	0
1981	SC10	SC	14	2	0	NA	31	9	39	0
1982	SC10	SC	14	2	1	7	NA	NA	NA	NA
1983	SC10	SC	14	2	1	14	NA	NA	NA	NA
1984	SC10	SC	14	2	1	11	NA	NA	NA	NA
1985	SC10	SC	14	2	0	NA	31	9.4	40	0
1986	SC10	SC	14	2	0	NA	33	9.6	39.5	1
1987	SC10	SC	14	2	0	NA	34	6.3	39	1
1988	SC10	SC	14	2	0	NA	33	7.1	40	1
1989	SC10	SC	14	2	0	NA	30	10.1	40	1
1990	HUF23	HUF	14	2	0	NA	34	9.8	42	0
1991	HUF23	HUF	14	2	0	NA	52	12	46	1
1992	HUF23	HUF	14	2	0	NA	41	10.7	44	1
1993	HUF23	HUF	14	2	0	NA	27	8	39	0
1994	HUF23	HUF	14	2	0	NA	30	8.7	40	0
1995	HUF23	HUF	14	2	0	NA	27	8.7	39	0
1996	HUF23	HUF	14	2	0	NA	26	8.8	39	0
1997	HUF23	HUF	14	2	0	NA	34	9.8	42	1
1998	HUF23	HUF	14	2	1	4	NA	NA	NA	NA
1999	HF3	HF	14	2	0	NA	26	9.2	39	0
2000	HF3	HF	14	2	0	NA	32	10.2	39	1
2001	HF3	HF	14	2	0	NA	33	10	41	0
2002	HF3	HF	14	2	0	NA	35	11.4	42	0
2003	HF3	HF	14	2	1	4	NA	NA	NA	NA
2004	HF3	HF	14	2	0	NA	31	9.8	39.5	1
2005	HF3	HF	14	2	0	NA	29	9.6	40	0
2006	HF3	HF	14	2	0	NA	30	9.6	40	0
2007	HF3	HF	14	2	0	NA	33	11.2	42	0
2008	HT14	HT	14	2	0	NA	32	9.9	40	0
2009	HT14	HT	14	2	0	NA	35	10.6	42	0
2010	HT14	HT	14	2	1	1	NA	NA	NA	NA
2011	HT14	HT	14	2	0	NA	30	9.3	40	0
2012	HT14	HT	14	2	0	NA	30	9.4	40	0
2013	HT14	HT	14	2	0	NA	32	9.5	41	0
2014	HT14	HT	14	2	1	6	NA	NA	NA	NA
2015	HT14	HT	14	2	1	7	NA	NA	NA	NA
2016	HT14	HT	14	2	0	NA	32	9.7	41.5	0
2017	SC10	SC	14	5	1	24	NA	NA	NA	NA
2018	SC10	SC	14	5	1	2	NA	NA	NA	NA
2019	SC10	SC	14	5	1	28	NA	NA	NA	NA
2020	SC10	SC	14	5	1	40	NA	NA	NA	NA
2021	SC10	SC	14	5	1	20	NA	NA	NA	NA
2022	SC10	SC	14	5	1	26	NA	NA	NA	NA
2023	SC10	SC	14	5	1	4	NA	NA	NA	NA
2024	SC10	SC	14	5	1	19	NA	NA	NA	NA
2025	SC10	SC	14	5	1	19	NA	NA	NA	NA
2026	HUF23	HUF	14	5	1	36	NA	NA	NA	NA
2027	HUF23	HUF	14	5	0	NA	31	8.7	40	1
2028	HUF23	HUF	14	5	1	22	NA	NA	NA	NA
2029	HUF23	HUF	14	5	1	9	NA	NA	NA	NA
2030	HUF23	HUF	14	5	1	45	NA	NA	NA	NA
2031	HUF23	HUF	14	5	1	4	NA	NA	NA	NA
2032	HUF23	HUF	14	5	1	10	NA	NA	NA	NA
2033	HUF23	HUF	14	5	1	4	NA	NA	NA	NA
2034	HUF23	HUF	14	5	0	NA	42	7.8	42	1
2035	HF3	HF	14	5	1	48	NA	NA	NA	NA
2036	HF3	HF	14	5	1	9	NA	NA	NA	NA
2037	HF3	HF	14	5	0	NA	49	10.2	45	1
2038	HF3	HF	14	5	1	4	NA	NA	NA	NA
2039	HF3	HF	14	5	0	NA	41	6	37	1
2040	HF3	HF	14	5	1	5	NA	NA	NA	NA
2041	HF3	HF	14	5	1	5	NA	NA	NA	NA
2042	HF3	HF	14	5	1	3	NA	NA	NA	NA
2043	HF3	HF	14	5	0	NA	40	7.9	40.5	1
2044	HT14	HT	14	5	1	31	NA	NA	NA	NA
2045	HT14	HT	14	5	1	9	NA	NA	NA	NA
2046	HT14	HT	14	5	1	5	NA	NA	NA	NA
2047	HT14	HT	14	5	1	7	NA	NA	NA	NA
2048	HT14	HT	14	5	1	5	NA	NA	NA	NA
2049	HT14	HT	14	5	1	37	NA	NA	NA	NA
2050	HT14	HT	14	5	1	9	NA	NA	NA	NA
2051	HT14	HT	14	5	1	16	NA	NA	NA	NA
2052	HT14	HT	14	5	1	47	NA	NA	NA	NA
2053	SC24	SC	14	0	1	5	NA	NA	NA	NA
2054	SC24	SC	14	0	0	NA	31	8.9	40	0
2055	SC24	SC	14	0	0	NA	33	8.8	40.5	0
2056	SC24	SC	14	0	0	NA	33	8.9	41	0
2057	SC24	SC	14	0	0	NA	33	8.4	40.5	0
2058	SC24	SC	14	0	0	NA	32	8.5	40	0
2059	SC24	SC	14	0	0	NA	34	9.4	40.5	0
2060	SC24	SC	14	0	1	1	NA	NA	NA	NA
2061	SC24	SC	14	0	0	NA	32	8.5	40	0
2062	HUF1	HUF	14	0	0	NA	35	10.1	42	0
2063	HUF1	HUF	14	0	0	NA	35	10.1	42	0
2064	HUF1	HUF	14	0	0	NA	35	11	42	0
2065	HUF1	HUF	14	0	0	NA	33	10	41.5	0
2066	HUF1	HUF	14	0	0	NA	34	11	42	0
2067	HUF1	HUF	14	0	0	NA	32	10.2	41	0
2068	HUF1	HUF	14	0	0	NA	32	10	41	0
2069	HUF1	HUF	14	0	0	NA	34	9.9	40.5	0
2070	HUF1	HUF	14	0	0	NA	35	10.1	41	0
2071	HF6	HF	14	0	0	NA	33	10.1	41	0
2072	HF6	HF	14	0	0	NA	34	10.1	41	0
2073	HF6	HF	14	0	0	NA	34	10.2	41	0
2074	HF6	HF	14	0	0	NA	37	10.3	41.5	0
2075	HF6	HF	14	0	0	NA	34	10.1	41	0
2076	HF6	HF	14	0	0	NA	34	10.1	41	0
2077	HF6	HF	14	0	0	NA	35	10.3	41	0
2078	HF6	HF	14	0	0	NA	33	9.8	41	0
2079	HF6	HF	14	0	0	NA	35	10.5	41	0
2080	HT20	HT	14	0	0	NA	34	9.9	41.5	0
2081	HT20	HT	14	0	0	NA	35	10.8	42	0
2082	HT20	HT	14	0	0	NA	34	10	41.5	0
2083	HT20	HT	14	0	0	NA	32	9.8	42	0
2084	HT20	HT	14	0	0	NA	32	9.1	39	0
2085	HT20	HT	14	0	0	NA	32	9.9	41	0
2086	HT20	HT	14	0	0	NA	34	10.4	41.5	0
2087	HT20	HT	14	0	0	NA	34	10.1	42	0
2088	HT20	HT	14	0	0	NA	34	10.4	42	0
2089	SC24	SC	14	2	0	NA	34	9.2	41	1
2090	SC24	SC	14	2	0	NA	31	7.7	39	0
2091	SC24	SC	14	2	1	8	NA	NA	NA	NA
2092	SC24	SC	14	2	0	NA	33	8.4	40	1
2093	SC24	SC	14	2	0	NA	35	9.3	41	0
2094	SC24	SC	14	2	1	1	NA	NA	NA	NA
2095	SC24	SC	14	2	1	8	NA	NA	NA	NA
2096	SC24	SC	14	2	0	NA	28	6.2	36	1
2097	SC24	SC	14	2	0	NA	47	6	42	1
2098	HUF1	HUF	14	2	0	NA	37	11	42	1
2099	HUF1	HUF	14	2	0	NA	34	10	42	0
2100	HUF1	HUF	14	2	0	NA	31	9.3	40	0
2101	HUF1	HUF	14	2	0	NA	29	9.3	40	0
2102	HUF1	HUF	14	2	0	NA	33	10.1	41.5	0
2103	HUF1	HUF	14	2	0	NA	34	10	42	0
2104	HUF1	HUF	14	2	0	NA	34	9.5	41.5	1
2105	HUF1	HUF	14	2	0	NA	35	11	42	0
2106	HUF1	HUF	14	2	0	NA	30	9.3	40	0
2107	HF6	HF	14	2	0	NA	36	10.2	41	0
2108	HF6	HF	14	2	0	NA	35	9.9	41	0
2109	HF6	HF	14	2	0	NA	33	10	41	0
2110	HF6	HF	14	2	0	NA	33	10.2	41	0
2111	HF6	HF	14	2	0	NA	34	10.3	41.5	0
2112	HF6	HF	14	2	0	NA	35	9.9	41	0
2113	HF6	HF	14	2	0	NA	36	10.1	42	0
2114	HF6	HF	14	2	0	NA	34	10.2	40.5	0
2115	HF6	HF	14	2	0	NA	35	9.9	41.5	1
2116	HT20	HT	14	2	0	NA	34	9.8	41	0
2117	HT20	HT	14	2	0	NA	35	9.9	42	0
2118	HT20	HT	14	2	0	NA	36	10.8	43	0
2119	HT20	HT	14	2	0	NA	34	9.9	41	0
2120	HT20	HT	14	2	0	NA	36	10.3	42	0
2121	HT20	HT	14	2	0	NA	28	9	39	0
2122	HT20	HT	14	2	0	NA	34	10.7	42	0
2123	HT20	HT	14	2	0	NA	35	9.9	42	0
2124	HT20	HT	14	2	0	NA	29	9.6	39	1
2125	SC24	SC	14	5	1	4	NA	NA	NA	NA
[truncated: 1,478 more rows]
